# Supplementary material for: SOAT1 missense variant in two cats with sebaceous gland dysplasia
Source: Mol Genet Genomics. 2023 Apr 15;298(4):837–43. doi: 10.1007/s00438-023-02020-6 (PMC10227112; doi:10.1007/s00438-023-02020-6)
Supplement: Supplementary file 1 — Supplementary file1 (XLSX 13 KB) [file 438_2023_2020_MOESM1_ESM.xlsx]

## Sheet: Table S1
Table S1. Overview of affected cats included in the study.
ID	remark	previously reported	origin	breed	sample type for genetic analysis
case 1	8 months old, female spayed, lesion onset at early age, case identified by routine diagnostic services, index case 1	-	North America	domestic shorthair	native tissue (skin & liver)
case 2	8 months old, male neutered, lesion onset at early age, case identified by routine diagnostic services, index case 2	-	North America	domestic shorthair	native tissue (skin & liver)
case 3	7 months old, male (kitten 4 from Yager et al. (2012)	Yager et al. (2012)	Switzerland	domestic shorthair	FFPE tissue (skin)
case 4	9 years old, female spayed, lesions since young age	-	Switzerland	domestic shorthair	FFPE tissue (skin)
case 5	7 months old, female, generalized alopecia, scale and hyperpigmentation since early age, case identified by routine diagnostic services	-	North America	domestic longhair	FFPE tissue (skin)
case 6	2 years old, male, found as a stray at approximatelly 1 year of age, widespread hypotrichosis, poor quality hair, and marked follicular casting on the head, face, limbs, and dorsal/lateral trunk, case identified by routine diagnostic services	-	North America	domestic shorthair	FFPE tissue (skin)
case 7	approx 8 years old, male neutered, adopted from shelter 8 months ago, treated for ringworm, no improvement, diffuse thin coat, follicular casting	-	North America	domestic shorthair	FFPE tissue (skin)
case 8	10 years old, male neutered, presented to ER for hair loss and occular discharge, hypotrichosis flanks, ventrum, fine scale, thick keratosebaceous debris around mouth/muzzle, debris in ears, not erythematous; concurrent diagnosis of furunculosis with curst containing cocci on chin	-	North America	domestic shorthair	FFPE tissue (skin)
case 9	6 years old, male neutered, diffuse hypotrichosis/coarse coat, crusted eyelids/lips; cardiomegaly, hepatomegaly, asthmatic; dermatophyte neg	-	North America	domestic shorthair	FFPE tissue (skin)
case 10	stray obtained with poor hair coat; owned 1 month no change, thickened alopecic skin, trunk, proximal limbs, brown exudate in some foci with scale, non pruritic, ss/cyto/dermatophyte neg	-	North America	Siamese	FFPE tissue (skin)
case 11	6 months old, female spayed, 4 litermate kittens, adopted by same owner; all with upper resp disease, this 1 medial canthus erosion with scale and crust (not reported with others) attempted EDTA/more follow up - not able to obtain.	-	North America	domestic shorthair	FFPE tissue (skin)
case 12	5 months old, female spayed, long term foster care with local rescue, hypotrichosis and black discoloration around eyes, nose, neck and distal legs, case identified by routine diagnostic services	-	United Kingdom	domestic shorthair	EDTA blood
