# Supplementary material for: SOAT1 missense variant in two cats with sebaceous gland dysplasia
Source: Mol Genet Genomics. 2023 Apr 15;298(4):837–43. doi: 10.1007/s00438-023-02020-6 (PMC10227112; doi:10.1007/s00438-023-02020-6)
Supplement: Supplementary file 3 — Supplementary file3 (XLSX 10 KB) [file 438_2023_2020_MOESM3_ESM.xlsx]

## Sheet: Sheet1
Table S3. Details of the primers used for Sanger sequencing and PCR.
Variant	Primer name	Primer sequence (5' to 3')	Amplicon length (bp)	TM (°C)	Use
SOAT:c.1531G>A	SOAT1_F	CCCACAGTTGATGCTCATTG	377	60	PCR on genomic DNA isolated from EDTA blood
	SOAT1_R	CTTTGACCTCCCTCCCCTTA			PCR on genomic DNA isolated from EDTA blood
	SOAT1_F2	TGGTGTGGACTTCCCTTTTC	157		PCR on genomic DNA isolated from FFPE tissue
	SOAT1_R2	CATGACCCCTCACAACCAG			PCR on genomic DNA isolated from FFPE tissue
	SOAT1_F3	TGGTGTGGACTTCCCTTTTC	116		PCR on genomic DNA isolated from FFPE tissue
	SOAT1_R3	GCTCCAACCTGAATGAGGAC			PCR on genomic DNA isolated from FFPE tissue
