# Supplementary material for: SOAT1 missense variant in two cats with sebaceous gland dysplasia
Source: Mol Genet Genomics. 2023 Apr 15;298(4):837–43. doi: 10.1007/s00438-023-02020-6 (PMC10227112; doi:10.1007/s00438-023-02020-6)
Supplement: Supplementary file 4 — Supplementary file4 (XLSX 9824 KB) [file 438_2023_2020_MOESM4_ESM.xlsx]

## Sheet: private_variants_heterozygous
Table S4. Private variants in the sequenced kittens affected with sebaceous gland dysplasia. Private variants were obtained by filtering all variants that were present at least once in the 65 control genomes. This resulted in 34,891 heterozygous private variants shared by both kittens. Please note that variants are listed multiple times, if they have predicted effects on more than one transcript.
#CHROM	POS	REF	ALT	FILTER	EFFECT	IMPACT	GENE	GENEID	FEATURE	FEATUREID	BIOTYPE	RANK	HGVS_C	HGVS_P
chrA1	1041726	G	A	PASS	intergenic_region	MODIFIER	ZMYM5-ZMYM2	ZMYM5-ZMYM2	intergenic_region	ZMYM5-ZMYM2		-1	n.1041726G>A
chrA1	1092741	T	C	PASS	intron_variant	MODIFIER	ZMYM2	ZMYM2	transcript	XM_019815621.3	protein_coding	4	c.1512+1897T>C
chrA1	1092741	T	C	PASS	intron_variant	MODIFIER	ZMYM2	ZMYM2	transcript	XM_019815692.3	protein_coding	4	c.1512+1897T>C
chrA1	1092741	T	C	PASS	intron_variant	MODIFIER	ZMYM2	ZMYM2	transcript	XM_019815643.2	protein_coding	5	c.1251+1897T>C
chrA1	1528608	T	C	PASS	intron_variant	MODIFIER	CRYL1	CRYL1	transcript	XM_003980288.5	protein_coding	3	c.277-28079A>G
chrA1	1565460	A	G	PASS	intron_variant	MODIFIER	CRYL1	CRYL1	transcript	XM_003980288.5	protein_coding	2	c.150-4380T>C
chrA1	1568571	T	C	PASS	intron_variant	MODIFIER	CRYL1	CRYL1	transcript	XM_003980288.5	protein_coding	2	c.150-7491A>G
chrA1	1648216	C	CTTTTTTTTTTTTTTTTTTTTTTTT	PASS	intron_variant	MODIFIER	IFT88	IFT88	transcript	XM_045038717.1	protein_coding	3	c.172-904_172-903insTTTTTTTTTTTTTTTTTTTTTTTT
chrA1	1648216	C	CTTTTTTTTTTTTTTTTTTTTTTTT	PASS	intron_variant	MODIFIER	IFT88	IFT88	transcript	XM_023248988.2	protein_coding	2	c.91-904_91-903insTTTTTTTTTTTTTTTTTTTTTTTT
chrA1	1648216	C	CTTTTTTTTTTTTTTTTTTTTTTTT	PASS	intron_variant	MODIFIER	IFT88	IFT88	transcript	XM_023248958.2	protein_coding	3	c.154-904_154-903insTTTTTTTTTTTTTTTTTTTTTTTT
chrA1	1648216	C	CTTTTTTTTTTTTTTTTTTTTTTTT	PASS	intron_variant	MODIFIER	IFT88	IFT88	transcript	XM_023249016.2	protein_coding	2	c.-81-904_-81-903insTTTTTTTTTTTTTTTTTTTTTTTT
chrA1	1648216	C	CTTTTTTTTTTTTTTTTTTTTTTTT	PASS	intron_variant	MODIFIER	IFT88	IFT88	transcript	XM_023249045.2	protein_coding	2	c.-24-2090_-24-2089insTTTTTTTTTTTTTTTTTTTTTTTT
chrA1	1648216	C	CTTTTTTTTTTTTTTTTTTTTTTTT	PASS	intron_variant	MODIFIER	IFT88	IFT88	transcript	XM_023249092.2	protein_coding	2	c.81-5844_81-5843insTTTTTTTTTTTTTTTTTTTTTTTT
chrA1	1648216	C	CTTTTTTTTTTTTTTTTTTTTTTTT	PASS	intron_variant	MODIFIER	IFT88	IFT88	transcript	XM_045038904.1	protein_coding	1	c.-81-904_-81-903insTTTTTTTTTTTTTTTTTTTTTTTT
chrA1	1648216	C	CTTTTTTTTTTTTTTTTTTTTTTTT	PASS	intron_variant	MODIFIER	IFT88	IFT88	transcript	XM_045038830.1	protein_coding	3	c.172-904_172-903insTTTTTTTTTTTTTTTTTTTTTTTT
chrA1	1648216	C	CTTTTTTTTTTTTTTTTTTTTTTTT	PASS	intron_variant	MODIFIER	IFT88	IFT88	transcript	XM_045038985.1	protein_coding	3	c.172-904_172-903insTTTTTTTTTTTTTTTTTTTTTTTT
chrA1	1648216	C	CTTTTTTTTTTTTTTTTTTTTTTTT	PASS	intron_variant	MODIFIER	IFT88	IFT88	transcript	XM_045038787.1	protein_coding	3	c.172-2090_172-2089insTTTTTTTTTTTTTTTTTTTTTTTT
chrA1	1845244	C	T	PASS	intron_variant	MODIFIER	XPO4	XPO4	transcript	XM_003980253.6	protein_coding	10	c.1351-117G>A
chrA1	1845244	C	T	PASS	intron_variant	MODIFIER	XPO4	XPO4	transcript	XM_019817033.2	protein_coding	10	c.1129-117G>A
chrA1	1845244	C	T	PASS	intron_variant	MODIFIER	XPO4	XPO4	transcript	XM_006927154.4	protein_coding	11	c.1129-117G>A
chrA1	1845244	C	T	PASS	intron_variant	MODIFIER	XPO4	XPO4	transcript	XM_019817077.3	protein_coding	11	c.1270-117G>A
chrA1	1845244	C	T	PASS	intron_variant	MODIFIER	XPO4	XPO4	transcript	XM_023249438.2	protein_coding	10	c.1351-117G>A
chrA1	1845244	C	T	PASS	intron_variant	MODIFIER	XPO4	XPO4	transcript	XM_019816971.3	protein_coding	10	c.1276-117G>A
chrA1	1867192	C	T	PASS	intron_variant	MODIFIER	XPO4	XPO4	transcript	XM_003980253.6	protein_coding	6	c.728-3998G>A
chrA1	1867192	C	T	PASS	intron_variant	MODIFIER	XPO4	XPO4	transcript	XM_019817033.2	protein_coding	6	c.506-3998G>A
chrA1	1867192	C	T	PASS	intron_variant	MODIFIER	XPO4	XPO4	transcript	XM_006927154.4	protein_coding	7	c.506-3998G>A
chrA1	1867192	C	T	PASS	intron_variant	MODIFIER	XPO4	XPO4	transcript	XM_019817077.3	protein_coding	7	c.647-3998G>A
chrA1	1867192	C	T	PASS	intron_variant	MODIFIER	XPO4	XPO4	transcript	XM_023249438.2	protein_coding	6	c.728-3998G>A
chrA1	1867192	C	T	PASS	intron_variant	MODIFIER	XPO4	XPO4	transcript	XM_019816971.3	protein_coding	7	c.766-9126G>A
chrA1	1912381	C	T	PASS	intron_variant	MODIFIER	XPO4	XPO4	transcript	XM_003980253.6	protein_coding	1	c.70-6566G>A
chrA1	1912381	C	T	PASS	intron_variant	MODIFIER	XPO4	XPO4	transcript	XM_006927154.4	protein_coding	1	c.-310-6566G>A
chrA1	1912381	C	T	PASS	intron_variant	MODIFIER	XPO4	XPO4	transcript	XM_019817077.3	protein_coding	2	c.-12-6566G>A
chrA1	1912381	C	T	PASS	intron_variant	MODIFIER	XPO4	XPO4	transcript	XM_023249438.2	protein_coding	1	c.70-6566G>A
chrA1	1912381	C	T	PASS	intron_variant	MODIFIER	XPO4	XPO4	transcript	XM_019816971.3	protein_coding	1	c.70-6566G>A
chrA1	3036040	C	CAGTTTAATGGTGTTAA	PASS	intergenic_region	MODIFIER	LOC123380876-LOC123382251	LOC123380876-LOC123382251	intergenic_region	LOC123380876-LOC123382251		-1	n.3036040_3036041insAGTTTAATGGTGTTAA
chrA1	3036041	C	CTGCAT	PASS	intergenic_region	MODIFIER	LOC123380876-LOC123382251	LOC123380876-LOC123382251	intergenic_region	LOC123380876-LOC123382251		-1	n.3036041_3036042insTGCAT
chrA1	3036043	C	A	PASS	intergenic_region	MODIFIER	LOC123380876-LOC123382251	LOC123380876-LOC123382251	intergenic_region	LOC123380876-LOC123382251		-1	n.3036043C>A
chrA1	3283226	G	A	PASS	intergenic_region	MODIFIER	LOC109492527-LOC109492533	LOC109492527-LOC109492533	intergenic_region	LOC109492527-LOC109492533		-1	n.3283226G>A
chrA1	3806130	T	A	PASS	intergenic_region	MODIFIER	LOC109497810-LOC123380919	LOC109497810-LOC123380919	intergenic_region	LOC109497810-LOC123380919		-1	n.3806130T>A
chrA1	4447980	G	A	PASS	intron_variant	MODIFIER	MIPEP	MIPEP	transcript	XM_045041638.1	protein_coding	10	c.1106+8550C>T
chrA1	4447980	G	A	PASS	intron_variant	MODIFIER	MIPEP	MIPEP	transcript	XM_045041906.1	protein_coding	8	c.659+8550C>T
chrA1	4447980	G	A	PASS	intron_variant	MODIFIER	MIPEP	MIPEP	transcript	XM_045041790.1	protein_coding	10	c.1106+8550C>T
chrA1	4447980	G	A	PASS	intron_variant	MODIFIER	MIPEP	MIPEP	transcript	XM_045041709.1	protein_coding	10	c.1106+8550C>T
chrA1	4447980	G	A	PASS	intron_variant	MODIFIER	MIPEP	MIPEP	transcript	XM_003980259.6	protein_coding	10	c.1106+8550C>T
chrA1	4447980	G	A	PASS	intron_variant	MODIFIER	MIPEP	MIPEP	transcript	XM_006927168.4	protein_coding	10	c.1106+8550C>T
chrA1	4447980	G	A	PASS	intron_variant	MODIFIER	MIPEP	MIPEP	transcript	XM_045041758.1	protein_coding	10	c.1106+8550C>T
chrA1	4447980	G	A	PASS	intron_variant	MODIFIER	MIPEP	MIPEP	transcript	XM_045041735.1	protein_coding	10	c.1106+8550C>T
chrA1	4447980	G	A	PASS	intron_variant	MODIFIER	MIPEP	MIPEP	transcript	XR_006588074.1	pseudogene	10	n.1202+8550C>T
chrA1	4447980	G	A	PASS	intron_variant	MODIFIER	MIPEP	MIPEP	transcript	XR_006588087.1	pseudogene	10	n.1202+8550C>T
chrA1	4609696	C	T	PASS	intron_variant	MODIFIER	SPATA13	SPATA13	transcript	XM_045041098.1	protein_coding	2	c.49-14264G>A
chrA1	4609696	C	T	PASS	intron_variant	MODIFIER	SPATA13	SPATA13	transcript	XM_045041159.1	protein_coding	2	c.49-14264G>A
chrA1	4609696	C	T	PASS	intron_variant	MODIFIER	SPATA13	SPATA13	transcript	XM_045041126.1	protein_coding	2	c.49-14264G>A
chrA1	4609696	C	T	PASS	intron_variant	MODIFIER	SPATA13	SPATA13	transcript	XM_045041231.1	protein_coding	1	c.-162-14264G>A
chrA1	4609696	C	T	PASS	intron_variant	MODIFIER	SPATA13	SPATA13	transcript	XM_045041265.1	protein_coding	2	c.49-14264G>A
chrA1	4609696	C	T	PASS	intron_variant	MODIFIER	SPATA13	SPATA13	transcript	XM_045041193.1	protein_coding	2	c.49-14264G>A
chrA1	4753691	T	A	PASS	intron_variant	MODIFIER	SPATA13	SPATA13	transcript	XM_045041098.1	protein_coding	2	c.48+60869A>T
chrA1	4753691	T	A	PASS	intron_variant	MODIFIER	SPATA13	SPATA13	transcript	XM_045041159.1	protein_coding	2	c.48+60869A>T
chrA1	4753691	T	A	PASS	intron_variant	MODIFIER	SPATA13	SPATA13	transcript	XM_045041126.1	protein_coding	2	c.48+60869A>T
chrA1	4753691	T	A	PASS	intron_variant	MODIFIER	SPATA13	SPATA13	transcript	XM_045041265.1	protein_coding	2	c.48+60869A>T
chrA1	4753691	T	A	PASS	intron_variant	MODIFIER	SPATA13	SPATA13	transcript	XM_045041193.1	protein_coding	2	c.48+60869A>T
chrA1	4758169	C	T	PASS	intron_variant	MODIFIER	SPATA13	SPATA13	transcript	XM_045041098.1	protein_coding	2	c.48+56391G>A
chrA1	4758169	C	T	PASS	intron_variant	MODIFIER	SPATA13	SPATA13	transcript	XM_045041159.1	protein_coding	2	c.48+56391G>A
chrA1	4758169	C	T	PASS	intron_variant	MODIFIER	SPATA13	SPATA13	transcript	XM_045041126.1	protein_coding	2	c.48+56391G>A
chrA1	4758169	C	T	PASS	intron_variant	MODIFIER	SPATA13	SPATA13	transcript	XM_045041265.1	protein_coding	2	c.48+56391G>A
chrA1	4758169	C	T	PASS	intron_variant	MODIFIER	SPATA13	SPATA13	transcript	XM_045041193.1	protein_coding	2	c.48+56391G>A
chrA1	4965110	A	G	PASS	3_prime_UTR_variant	MODIFIER	AMER2	AMER2	transcript	XM_045042655.1	protein_coding	3	c.*3857T>C
chrA1	5000293	G	A	PASS	non_coding_transcript_exon_variant	MODIFIER	LOC109495042	LOC109495042	transcript	XR_006588633.1	pseudogene	1	n.3649C>T
chrA1	5000293	G	A	PASS	non_coding_transcript_exon_variant	MODIFIER	LOC109495042	LOC109495042	transcript	XR_006588625.1	pseudogene	1	n.3649C>T
chrA1	5903820	C	A	PASS	intron_variant	MODIFIER	LOC101096779	LOC101096779	transcript	XM_019821051.3	protein_coding	29	c.2752-1130G>T
chrA1	5903820	C	A	PASS	intron_variant	MODIFIER	LOC101096779	LOC101096779	transcript	XM_023250092.2	protein_coding	27	c.2500-1130G>T
chrA1	5903820	C	A	PASS	intron_variant	MODIFIER	LOC101096779	LOC101096779	transcript	XM_023250074.2	protein_coding	29	c.2752-1130G>T
chrA1	5903820	C	A	PASS	intron_variant	MODIFIER	LOC101096779	LOC101096779	transcript	XM_023250077.2	protein_coding	29	c.2752-1130G>T
chrA1	5903820	C	A	PASS	intron_variant	MODIFIER	LOC101096779	LOC101096779	transcript	XM_045043712.1	protein_coding	31	c.2752-1130G>T
chrA1	5903820	C	A	PASS	intron_variant	MODIFIER	LOC101096779	LOC101096779	transcript	XM_045043743.1	protein_coding	30	c.2752-1130G>T
chrA1	5903820	C	A	PASS	intron_variant	MODIFIER	LOC101096779	LOC101096779	transcript	XM_045044076.1	protein_coding	29	c.2500-1130G>T
chrA1	5903820	C	A	PASS	intron_variant	MODIFIER	LOC101096779	LOC101096779	transcript	XM_045043925.1	protein_coding	29	c.2752-1130G>T
chrA1	5903820	C	A	PASS	intron_variant	MODIFIER	LOC101096779	LOC101096779	transcript	XM_023250096.2	protein_coding	24	c.2392-1130G>T
chrA1	5903820	C	A	PASS	intron_variant	MODIFIER	LOC101096779	LOC101096779	transcript	XM_045043852.1	protein_coding	31	c.2752-1130G>T
chrA1	5903820	C	A	PASS	intron_variant	MODIFIER	LOC101096779	LOC101096779	transcript	XM_045043891.1	protein_coding	30	c.2752-1130G>T
chrA1	5903820	C	A	PASS	intron_variant	MODIFIER	LOC101096779	LOC101096779	transcript	XM_045043970.1	protein_coding	29	c.2752-1130G>T
chrA1	5903820	C	A	PASS	intron_variant	MODIFIER	LOC101096779	LOC101096779	transcript	XM_023250089.2	protein_coding	28	c.2629-1130G>T
chrA1	5903820	C	A	PASS	intron_variant	MODIFIER	LOC101096779	LOC101096779	transcript	XM_045043975.1	protein_coding	28	c.2641-1130G>T
chrA1	5903820	C	A	PASS	intron_variant	MODIFIER	LOC101096779	LOC101096779	transcript	XM_045044103.1	protein_coding	25	c.2443-1130G>T
chrA1	5903820	C	A	PASS	intron_variant	MODIFIER	LOC101096779	LOC101096779	transcript	XR_006589310.1	pseudogene	29	n.3028+5615G>T
chrA1	5903820	C	A	PASS	intron_variant	MODIFIER	LOC101096779	LOC101096779	transcript	XM_045044198.1	protein_coding	29	c.2751+5615G>T
chrA1	5903820	C	A	PASS	intron_variant	MODIFIER	LOC101096779	LOC101096779	transcript	XR_006589332.1	pseudogene	29	n.3027+5615G>T
chrA1	6230952	G	C	PASS	3_prime_UTR_variant	MODIFIER	CDK8	CDK8	transcript	XM_045044570.1	protein_coding	13	c.*446G>C
chrA1	6230952	G	C	PASS	intron_variant	MODIFIER	CDK8	CDK8	transcript	XM_003980264.6	protein_coding	12	c.1270-943G>C
chrA1	6230952	G	C	PASS	intron_variant	MODIFIER	CDK8	CDK8	transcript	XM_045044624.1	protein_coding	12	c.1269+1544G>C
chrA1	6230952	G	C	PASS	intron_variant	MODIFIER	CDK8	CDK8	transcript	XM_045044653.1	protein_coding	12	c.1269+1544G>C
chrA1	6230952	G	C	PASS	intron_variant	MODIFIER	CDK8	CDK8	transcript	XR_006589566.1	pseudogene	12	n.1963+1544G>C
chrA1	6230952	G	C	PASS	intron_variant	MODIFIER	CDK8	CDK8	transcript	XM_019821740.3	protein_coding	11	c.1126-943G>C
chrA1	6230952	G	C	PASS	intron_variant	MODIFIER	CDK8	CDK8	transcript	XM_006927174.5	protein_coding	12	c.1267-943G>C
chrA1	6230952	G	C	PASS	intron_variant	MODIFIER	CDK8	CDK8	transcript	XM_019821783.2	protein_coding	8	c.751-943G>C
chrA1	6536365	G	A	PASS	intergenic_region	MODIFIER	LOC123382387-GPR12	LOC123382387-GPR12	intergenic_region	LOC123382387-GPR12		-1	n.6536365G>A
chrA1	6595315	G	A	PASS	intergenic_region	MODIFIER	GPR12-LOC101097035	GPR12-LOC101097035	intergenic_region	GPR12-LOC101097035		-1	n.6595315G>A
chrA1	7144362	TAAA	T	PASS	upstream_gene_variant	MODIFIER	LOC123382282	LOC123382282	transcript	XR_006590433.1	pseudogene	-1	n.-3863_-3861delAAA
chrA1	7144362	TAAA	T	PASS	intergenic_region	MODIFIER	LOC109496316-LOC123382282	LOC109496316-LOC123382282	intergenic_region	LOC109496316-LOC123382282		-1	n.7144363_7144365delAAA
chrA1	7169670	T	C	PASS	intergenic_region	MODIFIER	LOC123382282-LOC123382316	LOC123382282-LOC123382316	intergenic_region	LOC123382282-LOC123382316		-1	n.7169670T>C
chrA1	7682785	G	GAGCCAGAGTCGGATAACAGAGCAATCTCACGTC	PASS	intron_variant	MODIFIER	FLT3	FLT3	transcript	XM_023250335.2	protein_coding	2	c.165+746_165+747insGACGTGAGATTGCTCTGTTATCCGACTCTGGCT
chrA1	7700155	G	A	PASS	intron_variant	MODIFIER	FLT3	FLT3	transcript	XM_023250335.2	protein_coding	1	c.43+5016C>T
chrA1	7901092	G	T	PASS	intron_variant	MODIFIER	FLT1	FLT1	transcript	XM_023250349.2	protein_coding	29	c.3720+412C>A
chrA1	7901092	G	T	PASS	intron_variant	MODIFIER	LOC102901737	LOC102901737	transcript	XR_006590976.1	pseudogene	2	n.2652+1489G>T
chrA1	7901092	G	T	PASS	intron_variant	MODIFIER	FLT1	FLT1	transcript	XM_045047390.1	protein_coding	28	c.3702+412C>A
chrA1	7901092	G	T	PASS	intron_variant	MODIFIER	LOC102901737	LOC102901737	transcript	XR_002152584.3	pseudogene	3	n.1917+1489G>T
chrA1	7901092	G	T	PASS	intron_variant	MODIFIER	LOC102901737	LOC102901737	transcript	XR_006590984.1	pseudogene	2	n.1988+1489G>T
chrA1	8178584	T	A	PASS	intergenic_region	MODIFIER	LOC111559501-POMP	LOC111559501-POMP	intergenic_region	LOC111559501-POMP		-1	n.8178584T>A
chrA1	8541955	T	TCA	PASS	intron_variant	MODIFIER	MTUS2	MTUS2	transcript	XM_045047752.1	protein_coding	1	c.-243-1074_-243-1073insCA
chrA1	8541955	T	TCA	PASS	intron_variant	MODIFIER	LOC109496599	LOC109496599	transcript	XR_002152762.3	pseudogene	5	n.578-6761_578-6760insTG
chrA1	8541955	T	TCA	PASS	intron_variant	MODIFIER	MTUS2	MTUS2	transcript	XM_045047789.1	protein_coding	1	c.-243-1074_-243-1073insCA
chrA1	8541955	T	TCA	PASS	intron_variant	MODIFIER	LOC109496599	LOC109496599	transcript	XR_006591148.1	pseudogene	4	n.513-6761_513-6760insTG
chrA1	8541955	T	TCA	PASS	intron_variant	MODIFIER	LOC109496599	LOC109496599	transcript	XR_002740493.2	pseudogene	3	n.413-6761_413-6760insTG
chrA1	8541957	T	A	PASS	intron_variant	MODIFIER	MTUS2	MTUS2	transcript	XM_045047752.1	protein_coding	1	c.-243-1072T>A
chrA1	8541957	T	A	PASS	intron_variant	MODIFIER	LOC109496599	LOC109496599	transcript	XR_002152762.3	pseudogene	5	n.578-6762A>T
chrA1	8541957	T	A	PASS	intron_variant	MODIFIER	MTUS2	MTUS2	transcript	XM_045047789.1	protein_coding	1	c.-243-1072T>A
chrA1	8541957	T	A	PASS	intron_variant	MODIFIER	LOC109496599	LOC109496599	transcript	XR_006591148.1	pseudogene	4	n.513-6762A>T
chrA1	8541957	T	A	PASS	intron_variant	MODIFIER	LOC109496599	LOC109496599	transcript	XR_002740493.2	pseudogene	3	n.413-6762A>T
chrA1	8892997	C	T	PASS	intron_variant	MODIFIER	MTUS2	MTUS2	transcript	XM_045047752.1	protein_coding	9	c.3402+638C>T
chrA1	8892997	C	T	PASS	intron_variant	MODIFIER	MTUS2	MTUS2	transcript	XM_045047789.1	protein_coding	9	c.3399+638C>T
chrA1	8892997	C	T	PASS	intron_variant	MODIFIER	MTUS2	MTUS2	transcript	XM_003980274.6	protein_coding	3	c.336+638C>T
chrA1	8901260	G	A	PASS	intron_variant	MODIFIER	MTUS2	MTUS2	transcript	XM_045047752.1	protein_coding	10	c.3509-547G>A
chrA1	8901260	G	A	PASS	intron_variant	MODIFIER	MTUS2	MTUS2	transcript	XM_045047789.1	protein_coding	10	c.3506-547G>A
chrA1	8901260	G	A	PASS	intron_variant	MODIFIER	MTUS2	MTUS2	transcript	XM_003980274.6	protein_coding	4	c.443-547G>A
chrA1	8912883	GAGC	G	PASS	intron_variant	MODIFIER	MTUS2	MTUS2	transcript	XM_045047752.1	protein_coding	14	c.3900-818_3900-816delAGC
chrA1	8912883	GAGC	G	PASS	intron_variant	MODIFIER	MTUS2	MTUS2	transcript	XM_045047789.1	protein_coding	14	c.3897-818_3897-816delAGC
chrA1	8912883	GAGC	G	PASS	intron_variant	MODIFIER	MTUS2	MTUS2	transcript	XM_003980274.6	protein_coding	8	c.834-818_834-816delAGC
chrA1	8920683	T	A	PASS	3_prime_UTR_variant	MODIFIER	SLC7A1	SLC7A1	transcript	XM_003980275.6	protein_coding	13	c.*4232A>T
chrA1	8920683	T	A	PASS	3_prime_UTR_variant	MODIFIER	SLC7A1	SLC7A1	transcript	XM_023250398.2	protein_coding	13	c.*4232A>T
chrA1	8920683	T	A	PASS	3_prime_UTR_variant	MODIFIER	SLC7A1	SLC7A1	transcript	XM_045047977.1	protein_coding	13	c.*4232A>T
chrA1	8920683	T	A	PASS	downstream_gene_variant	MODIFIER	MTUS2	MTUS2	transcript	XM_045047752.1	protein_coding	-1	c.*6768T>A
chrA1	8920683	T	A	PASS	downstream_gene_variant	MODIFIER	MTUS2	MTUS2	transcript	XM_045047789.1	protein_coding	-1	c.*6768T>A
chrA1	8920683	T	A	PASS	downstream_gene_variant	MODIFIER	MTUS2	MTUS2	transcript	XM_003980274.6	protein_coding	-1	c.*6768T>A
chrA1	8948853	C	G	PASS	intron_variant	MODIFIER	SLC7A1	SLC7A1	transcript	XM_003980275.6	protein_coding	2	c.-14-2571G>C
chrA1	8948853	C	G	PASS	intron_variant	MODIFIER	SLC7A1	SLC7A1	transcript	XM_023250398.2	protein_coding	2	c.-14-2571G>C
chrA1	8948853	C	G	PASS	intron_variant	MODIFIER	SLC7A1	SLC7A1	transcript	XM_045047977.1	protein_coding	2	c.-14-2571G>C
chrA1	8955022	G	A	PASS	intron_variant	MODIFIER	SLC7A1	SLC7A1	transcript	XM_003980275.6	protein_coding	2	c.-15+6795C>T
chrA1	8955022	G	A	PASS	intron_variant	MODIFIER	SLC7A1	SLC7A1	transcript	XM_023250398.2	protein_coding	2	c.-15+6795C>T
chrA1	8955022	G	A	PASS	intron_variant	MODIFIER	SLC7A1	SLC7A1	transcript	XM_045047977.1	protein_coding	2	c.-15+6795C>T
chrA1	8957165	T	C	PASS	intron_variant	MODIFIER	SLC7A1	SLC7A1	transcript	XM_003980275.6	protein_coding	2	c.-15+4652A>G
chrA1	8957165	T	C	PASS	intron_variant	MODIFIER	SLC7A1	SLC7A1	transcript	XM_023250398.2	protein_coding	2	c.-15+4652A>G
chrA1	8957165	T	C	PASS	intron_variant	MODIFIER	SLC7A1	SLC7A1	transcript	XM_045047977.1	protein_coding	2	c.-15+4652A>G
chrA1	8957235	C	T	PASS	intron_variant	MODIFIER	SLC7A1	SLC7A1	transcript	XM_003980275.6	protein_coding	2	c.-15+4582G>A
chrA1	8957235	C	T	PASS	intron_variant	MODIFIER	SLC7A1	SLC7A1	transcript	XM_023250398.2	protein_coding	2	c.-15+4582G>A
chrA1	8957235	C	T	PASS	intron_variant	MODIFIER	SLC7A1	SLC7A1	transcript	XM_045047977.1	protein_coding	2	c.-15+4582G>A
chrA1	8957721	A	G	PASS	intron_variant	MODIFIER	SLC7A1	SLC7A1	transcript	XM_003980275.6	protein_coding	2	c.-15+4096T>C
chrA1	8957721	A	G	PASS	intron_variant	MODIFIER	SLC7A1	SLC7A1	transcript	XM_023250398.2	protein_coding	2	c.-15+4096T>C
chrA1	8957721	A	G	PASS	intron_variant	MODIFIER	SLC7A1	SLC7A1	transcript	XM_045047977.1	protein_coding	2	c.-15+4096T>C
chrA1	8958037	C	G	PASS	intron_variant	MODIFIER	SLC7A1	SLC7A1	transcript	XM_003980275.6	protein_coding	2	c.-15+3780G>C
chrA1	8958037	C	G	PASS	intron_variant	MODIFIER	SLC7A1	SLC7A1	transcript	XM_023250398.2	protein_coding	2	c.-15+3780G>C
chrA1	8958037	C	G	PASS	intron_variant	MODIFIER	SLC7A1	SLC7A1	transcript	XM_045047977.1	protein_coding	2	c.-15+3780G>C
chrA1	9030821	C	T	PASS	downstream_gene_variant	MODIFIER	LOC109496619	LOC109496619	transcript	XR_002152803.3	pseudogene	-1	n.*853C>T
chrA1	9030821	C	T	PASS	downstream_gene_variant	MODIFIER	LOC109496645	LOC109496645	transcript	XR_006591281.1	pseudogene	-1	n.*4550G>A
chrA1	9030821	C	T	PASS	downstream_gene_variant	MODIFIER	LOC109496645	LOC109496645	transcript	XR_006591296.1	pseudogene	-1	n.*3369G>A
chrA1	9030821	C	T	PASS	downstream_gene_variant	MODIFIER	LOC109496645	LOC109496645	transcript	XR_006591259.1	pseudogene	-1	n.*4550G>A
chrA1	9030821	C	T	PASS	downstream_gene_variant	MODIFIER	LOC109496645	LOC109496645	transcript	XR_006591264.1	pseudogene	-1	n.*4550G>A
chrA1	9030821	C	T	PASS	downstream_gene_variant	MODIFIER	LOC109496645	LOC109496645	transcript	XR_006591289.1	pseudogene	-1	n.*4550G>A
chrA1	9030821	C	T	PASS	downstream_gene_variant	MODIFIER	LOC109496645	LOC109496645	transcript	XR_006591310.1	pseudogene	-1	n.*4550G>A
chrA1	9030821	C	T	PASS	downstream_gene_variant	MODIFIER	LOC109496645	LOC109496645	transcript	XR_002152876.3	pseudogene	-1	n.*4550G>A
chrA1	9030821	C	T	PASS	intergenic_region	MODIFIER	LOC109496619-LOC109496645	LOC109496619-LOC109496645	intergenic_region	LOC109496619-LOC109496645		-1	n.9030821C>T
chrA1	9446883	T	A	PASS	intergenic_region	MODIFIER	LOC123382768-LOC123382700	LOC123382768-LOC123382700	intergenic_region	LOC123382768-LOC123382700		-1	n.9446883T>A
chrA1	9459704	A	C	PASS	intergenic_region	MODIFIER	LOC123382768-LOC123382700	LOC123382768-LOC123382700	intergenic_region	LOC123382768-LOC123382700		-1	n.9459704A>C
chrA1	9463003	G	A	PASS	downstream_gene_variant	MODIFIER	LOC123382700	LOC123382700	transcript	XR_006591458.1	pseudogene	-1	n.*2981C>T
chrA1	9463003	G	A	PASS	intergenic_region	MODIFIER	LOC123382768-LOC123382700	LOC123382768-LOC123382700	intergenic_region	LOC123382768-LOC123382700		-1	n.9463003G>A
chrA1	9463051	G	GT	PASS	downstream_gene_variant	MODIFIER	LOC123382700	LOC123382700	transcript	XR_006591458.1	pseudogene	-1	n.*2932_*2933insA
chrA1	9463051	G	GT	PASS	intergenic_region	MODIFIER	LOC123382768-LOC123382700	LOC123382768-LOC123382700	intergenic_region	LOC123382768-LOC123382700		-1	n.9463051_9463052insT
chrA1	9463482	G	A	PASS	downstream_gene_variant	MODIFIER	LOC123382700	LOC123382700	transcript	XR_006591458.1	pseudogene	-1	n.*2502C>T
chrA1	9463482	G	A	PASS	intergenic_region	MODIFIER	LOC123382768-LOC123382700	LOC123382768-LOC123382700	intergenic_region	LOC123382768-LOC123382700		-1	n.9463482G>A
chrA1	9466793	C	T	PASS	non_coding_transcript_exon_variant	MODIFIER	LOC123382700	LOC123382700	transcript	XR_006591458.1	pseudogene	3	n.4027G>A
chrA1	9477719	C	T	PASS	upstream_gene_variant	MODIFIER	LOC123382700	LOC123382700	transcript	XR_006591458.1	pseudogene	-1	n.-228G>A
chrA1	9477719	C	T	PASS	intergenic_region	MODIFIER	LOC123382700-KATNAL1	LOC123382700-KATNAL1	intergenic_region	LOC123382700-KATNAL1		-1	n.9477719C>T
chrA1	9477854	C	A	PASS	upstream_gene_variant	MODIFIER	LOC123382700	LOC123382700	transcript	XR_006591458.1	pseudogene	-1	n.-363G>T
chrA1	9477854	C	A	PASS	intergenic_region	MODIFIER	LOC123382700-KATNAL1	LOC123382700-KATNAL1	intergenic_region	LOC123382700-KATNAL1		-1	n.9477854C>A
chrA1	9478159	T	A	PASS	upstream_gene_variant	MODIFIER	LOC123382700	LOC123382700	transcript	XR_006591458.1	pseudogene	-1	n.-668A>T
chrA1	9478159	T	A	PASS	intergenic_region	MODIFIER	LOC123382700-KATNAL1	LOC123382700-KATNAL1	intergenic_region	LOC123382700-KATNAL1		-1	n.9478159T>A
chrA1	9478267	G	C	PASS	upstream_gene_variant	MODIFIER	LOC123382700	LOC123382700	transcript	XR_006591458.1	pseudogene	-1	n.-776C>G
chrA1	9478267	G	C	PASS	intergenic_region	MODIFIER	LOC123382700-KATNAL1	LOC123382700-KATNAL1	intergenic_region	LOC123382700-KATNAL1		-1	n.9478267G>C
chrA1	9478299	C	G	PASS	upstream_gene_variant	MODIFIER	LOC123382700	LOC123382700	transcript	XR_006591458.1	pseudogene	-1	n.-808G>C
chrA1	9478299	C	G	PASS	intergenic_region	MODIFIER	LOC123382700-KATNAL1	LOC123382700-KATNAL1	intergenic_region	LOC123382700-KATNAL1		-1	n.9478299C>G
chrA1	9481756	G	C	PASS	upstream_gene_variant	MODIFIER	LOC123382700	LOC123382700	transcript	XR_006591458.1	pseudogene	-1	n.-4265C>G
chrA1	9481756	G	C	PASS	intergenic_region	MODIFIER	LOC123382700-KATNAL1	LOC123382700-KATNAL1	intergenic_region	LOC123382700-KATNAL1		-1	n.9481756G>C
chrA1	9486895	C	T	PASS	downstream_gene_variant	MODIFIER	KATNAL1	KATNAL1	transcript	XM_045048656.1	protein_coding	-1	c.*4448G>A
chrA1	9486895	C	T	PASS	intergenic_region	MODIFIER	LOC123382700-KATNAL1	LOC123382700-KATNAL1	intergenic_region	LOC123382700-KATNAL1		-1	n.9486895C>T
chrA1	9492281	C	T	PASS	intron_variant	MODIFIER	KATNAL1	KATNAL1	transcript	XM_045048656.1	protein_coding	11	c.*26-964G>A
chrA1	9494212	C	T	PASS	intron_variant	MODIFIER	KATNAL1	KATNAL1	transcript	XM_045048656.1	protein_coding	11	c.*26-2895G>A
chrA1	9502037	C	T	PASS	downstream_gene_variant	MODIFIER	KATNAL1	KATNAL1	transcript	XM_006927188.5	protein_coding	-1	c.*4915G>A
chrA1	9502037	C	T	PASS	downstream_gene_variant	MODIFIER	KATNAL1	KATNAL1	transcript	XM_045048715.1	protein_coding	-1	c.*4915G>A
chrA1	9502037	C	T	PASS	downstream_gene_variant	MODIFIER	KATNAL1	KATNAL1	transcript	XM_023250438.2	protein_coding	-1	c.*4915G>A
chrA1	9502037	C	T	PASS	downstream_gene_variant	MODIFIER	KATNAL1	KATNAL1	transcript	XM_023250439.2	protein_coding	-1	c.*4915G>A
chrA1	9502037	C	T	PASS	downstream_gene_variant	MODIFIER	KATNAL1	KATNAL1	transcript	XM_045048680.1	protein_coding	-1	c.*4915G>A
chrA1	9502037	C	T	PASS	downstream_gene_variant	MODIFIER	KATNAL1	KATNAL1	transcript	XM_023250425.2	protein_coding	-1	c.*4915G>A
chrA1	9502037	C	T	PASS	downstream_gene_variant	MODIFIER	KATNAL1	KATNAL1	transcript	XM_023250424.2	protein_coding	-1	c.*4915G>A
chrA1	9502037	C	T	PASS	intron_variant	MODIFIER	KATNAL1	KATNAL1	transcript	XM_045048656.1	protein_coding	11	c.*25+4890G>A
chrA1	9504591	C	T	PASS	downstream_gene_variant	MODIFIER	KATNAL1	KATNAL1	transcript	XM_006927188.5	protein_coding	-1	c.*2361G>A
chrA1	9504591	C	T	PASS	downstream_gene_variant	MODIFIER	KATNAL1	KATNAL1	transcript	XM_045048715.1	protein_coding	-1	c.*2361G>A
chrA1	9504591	C	T	PASS	downstream_gene_variant	MODIFIER	KATNAL1	KATNAL1	transcript	XM_023250438.2	protein_coding	-1	c.*2361G>A
chrA1	9504591	C	T	PASS	downstream_gene_variant	MODIFIER	KATNAL1	KATNAL1	transcript	XM_023250439.2	protein_coding	-1	c.*2361G>A
chrA1	9504591	C	T	PASS	downstream_gene_variant	MODIFIER	KATNAL1	KATNAL1	transcript	XM_045048680.1	protein_coding	-1	c.*2361G>A
chrA1	9504591	C	T	PASS	downstream_gene_variant	MODIFIER	KATNAL1	KATNAL1	transcript	XM_023250425.2	protein_coding	-1	c.*2361G>A
chrA1	9504591	C	T	PASS	downstream_gene_variant	MODIFIER	KATNAL1	KATNAL1	transcript	XM_023250424.2	protein_coding	-1	c.*2361G>A
chrA1	9504591	C	T	PASS	intron_variant	MODIFIER	KATNAL1	KATNAL1	transcript	XM_045048656.1	protein_coding	11	c.*25+2336G>A
chrA1	9508647	G	A	PASS	intron_variant	MODIFIER	KATNAL1	KATNAL1	transcript	XM_006927188.5	protein_coding	10	c.1274+112C>T
chrA1	9508647	G	A	PASS	intron_variant	MODIFIER	KATNAL1	KATNAL1	transcript	XM_045048656.1	protein_coding	10	c.1274+112C>T
chrA1	9508647	G	A	PASS	intron_variant	MODIFIER	KATNAL1	KATNAL1	transcript	XM_045048715.1	protein_coding	9	c.1184+112C>T
chrA1	9508647	G	A	PASS	intron_variant	MODIFIER	KATNAL1	KATNAL1	transcript	XM_023250438.2	protein_coding	10	c.1274+112C>T
chrA1	9508647	G	A	PASS	intron_variant	MODIFIER	KATNAL1	KATNAL1	transcript	XM_023250439.2	protein_coding	10	c.1274+112C>T
chrA1	9508647	G	A	PASS	intron_variant	MODIFIER	KATNAL1	KATNAL1	transcript	XM_045048680.1	protein_coding	10	c.1274+112C>T
chrA1	9508647	G	A	PASS	intron_variant	MODIFIER	KATNAL1	KATNAL1	transcript	XM_023250425.2	protein_coding	11	c.1274+112C>T
chrA1	9508647	G	A	PASS	intron_variant	MODIFIER	KATNAL1	KATNAL1	transcript	XM_023250424.2	protein_coding	10	c.1274+112C>T
chrA1	9537538	G	A	PASS	intron_variant	MODIFIER	KATNAL1	KATNAL1	transcript	XM_006927188.5	protein_coding	4	c.493-3123C>T
chrA1	9537538	G	A	PASS	intron_variant	MODIFIER	KATNAL1	KATNAL1	transcript	XM_045048656.1	protein_coding	4	c.493-3123C>T
chrA1	9537538	G	A	PASS	intron_variant	MODIFIER	KATNAL1	KATNAL1	transcript	XM_045048715.1	protein_coding	3	c.403-3123C>T
chrA1	9537538	G	A	PASS	intron_variant	MODIFIER	KATNAL1	KATNAL1	transcript	XM_023250438.2	protein_coding	4	c.493-3123C>T
chrA1	9537538	G	A	PASS	intron_variant	MODIFIER	KATNAL1	KATNAL1	transcript	XM_023250439.2	protein_coding	4	c.493-3123C>T
chrA1	9537538	G	A	PASS	intron_variant	MODIFIER	KATNAL1	KATNAL1	transcript	XM_045048680.1	protein_coding	4	c.493-3123C>T
chrA1	9537538	G	A	PASS	intron_variant	MODIFIER	KATNAL1	KATNAL1	transcript	XM_023250425.2	protein_coding	5	c.493-3123C>T
chrA1	9537538	G	A	PASS	intron_variant	MODIFIER	KATNAL1	KATNAL1	transcript	XM_023250424.2	protein_coding	4	c.493-3123C>T
chrA1	9537902	A	G	PASS	intron_variant	MODIFIER	KATNAL1	KATNAL1	transcript	XM_006927188.5	protein_coding	4	c.493-3487T>C
chrA1	9537902	A	G	PASS	intron_variant	MODIFIER	KATNAL1	KATNAL1	transcript	XM_045048656.1	protein_coding	4	c.493-3487T>C
chrA1	9537902	A	G	PASS	intron_variant	MODIFIER	KATNAL1	KATNAL1	transcript	XM_045048715.1	protein_coding	3	c.403-3487T>C
chrA1	9537902	A	G	PASS	intron_variant	MODIFIER	KATNAL1	KATNAL1	transcript	XM_023250438.2	protein_coding	4	c.493-3487T>C
chrA1	9537902	A	G	PASS	intron_variant	MODIFIER	KATNAL1	KATNAL1	transcript	XM_023250439.2	protein_coding	4	c.493-3487T>C
chrA1	9537902	A	G	PASS	intron_variant	MODIFIER	KATNAL1	KATNAL1	transcript	XM_045048680.1	protein_coding	4	c.493-3487T>C
chrA1	9537902	A	G	PASS	intron_variant	MODIFIER	KATNAL1	KATNAL1	transcript	XM_023250425.2	protein_coding	5	c.493-3487T>C
chrA1	9537902	A	G	PASS	intron_variant	MODIFIER	KATNAL1	KATNAL1	transcript	XM_023250424.2	protein_coding	4	c.493-3487T>C
chrA1	9538475	T	C	PASS	intron_variant	MODIFIER	KATNAL1	KATNAL1	transcript	XM_006927188.5	protein_coding	4	c.493-4060A>G
chrA1	9538475	T	C	PASS	intron_variant	MODIFIER	KATNAL1	KATNAL1	transcript	XM_045048656.1	protein_coding	4	c.493-4060A>G
chrA1	9538475	T	C	PASS	intron_variant	MODIFIER	KATNAL1	KATNAL1	transcript	XM_045048715.1	protein_coding	3	c.403-4060A>G
chrA1	9538475	T	C	PASS	intron_variant	MODIFIER	KATNAL1	KATNAL1	transcript	XM_023250438.2	protein_coding	4	c.493-4060A>G
chrA1	9538475	T	C	PASS	intron_variant	MODIFIER	KATNAL1	KATNAL1	transcript	XM_023250439.2	protein_coding	4	c.493-4060A>G
chrA1	9538475	T	C	PASS	intron_variant	MODIFIER	KATNAL1	KATNAL1	transcript	XM_045048680.1	protein_coding	4	c.493-4060A>G
chrA1	9538475	T	C	PASS	intron_variant	MODIFIER	KATNAL1	KATNAL1	transcript	XM_023250425.2	protein_coding	5	c.493-4060A>G
chrA1	9538475	T	C	PASS	intron_variant	MODIFIER	KATNAL1	KATNAL1	transcript	XM_023250424.2	protein_coding	4	c.493-4060A>G
chrA1	9539316	A	C	PASS	intron_variant	MODIFIER	KATNAL1	KATNAL1	transcript	XM_006927188.5	protein_coding	4	c.492+3754T>G
chrA1	9539316	A	C	PASS	intron_variant	MODIFIER	KATNAL1	KATNAL1	transcript	XM_045048656.1	protein_coding	4	c.492+3754T>G
chrA1	9539316	A	C	PASS	intron_variant	MODIFIER	KATNAL1	KATNAL1	transcript	XM_045048715.1	protein_coding	3	c.402+3754T>G
chrA1	9539316	A	C	PASS	intron_variant	MODIFIER	KATNAL1	KATNAL1	transcript	XM_023250438.2	protein_coding	4	c.492+3754T>G
chrA1	9539316	A	C	PASS	intron_variant	MODIFIER	KATNAL1	KATNAL1	transcript	XM_023250439.2	protein_coding	4	c.492+3754T>G
chrA1	9539316	A	C	PASS	intron_variant	MODIFIER	KATNAL1	KATNAL1	transcript	XM_045048680.1	protein_coding	4	c.492+3754T>G
chrA1	9539316	A	C	PASS	intron_variant	MODIFIER	KATNAL1	KATNAL1	transcript	XM_023250425.2	protein_coding	5	c.492+3754T>G
chrA1	9539316	A	C	PASS	intron_variant	MODIFIER	KATNAL1	KATNAL1	transcript	XM_023250424.2	protein_coding	4	c.492+3754T>G
chrA1	9539673	T	C	PASS	intron_variant	MODIFIER	KATNAL1	KATNAL1	transcript	XM_006927188.5	protein_coding	4	c.492+3397A>G
chrA1	9539673	T	C	PASS	intron_variant	MODIFIER	KATNAL1	KATNAL1	transcript	XM_045048656.1	protein_coding	4	c.492+3397A>G
chrA1	9539673	T	C	PASS	intron_variant	MODIFIER	KATNAL1	KATNAL1	transcript	XM_045048715.1	protein_coding	3	c.402+3397A>G
chrA1	9539673	T	C	PASS	intron_variant	MODIFIER	KATNAL1	KATNAL1	transcript	XM_023250438.2	protein_coding	4	c.492+3397A>G
chrA1	9539673	T	C	PASS	intron_variant	MODIFIER	KATNAL1	KATNAL1	transcript	XM_023250439.2	protein_coding	4	c.492+3397A>G
chrA1	9539673	T	C	PASS	intron_variant	MODIFIER	KATNAL1	KATNAL1	transcript	XM_045048680.1	protein_coding	4	c.492+3397A>G
chrA1	9539673	T	C	PASS	intron_variant	MODIFIER	KATNAL1	KATNAL1	transcript	XM_023250425.2	protein_coding	5	c.492+3397A>G
chrA1	9539673	T	C	PASS	intron_variant	MODIFIER	KATNAL1	KATNAL1	transcript	XM_023250424.2	protein_coding	4	c.492+3397A>G
chrA1	9542082	A	G	PASS	intron_variant	MODIFIER	KATNAL1	KATNAL1	transcript	XM_006927188.5	protein_coding	4	c.492+988T>C
chrA1	9542082	A	G	PASS	intron_variant	MODIFIER	KATNAL1	KATNAL1	transcript	XM_045048656.1	protein_coding	4	c.492+988T>C
chrA1	9542082	A	G	PASS	intron_variant	MODIFIER	KATNAL1	KATNAL1	transcript	XM_045048715.1	protein_coding	3	c.402+988T>C
chrA1	9542082	A	G	PASS	intron_variant	MODIFIER	KATNAL1	KATNAL1	transcript	XM_023250438.2	protein_coding	4	c.492+988T>C
chrA1	9542082	A	G	PASS	intron_variant	MODIFIER	KATNAL1	KATNAL1	transcript	XM_023250439.2	protein_coding	4	c.492+988T>C
chrA1	9542082	A	G	PASS	intron_variant	MODIFIER	KATNAL1	KATNAL1	transcript	XM_045048680.1	protein_coding	4	c.492+988T>C
chrA1	9542082	A	G	PASS	intron_variant	MODIFIER	KATNAL1	KATNAL1	transcript	XM_023250425.2	protein_coding	5	c.492+988T>C
chrA1	9542082	A	G	PASS	intron_variant	MODIFIER	KATNAL1	KATNAL1	transcript	XM_023250424.2	protein_coding	4	c.492+988T>C
chrA1	9542755	T	C	PASS	intron_variant	MODIFIER	KATNAL1	KATNAL1	transcript	XM_006927188.5	protein_coding	4	c.492+315A>G
chrA1	9542755	T	C	PASS	intron_variant	MODIFIER	KATNAL1	KATNAL1	transcript	XM_045048656.1	protein_coding	4	c.492+315A>G
chrA1	9542755	T	C	PASS	intron_variant	MODIFIER	KATNAL1	KATNAL1	transcript	XM_045048715.1	protein_coding	3	c.402+315A>G
chrA1	9542755	T	C	PASS	intron_variant	MODIFIER	KATNAL1	KATNAL1	transcript	XM_023250438.2	protein_coding	4	c.492+315A>G
chrA1	9542755	T	C	PASS	intron_variant	MODIFIER	KATNAL1	KATNAL1	transcript	XM_023250439.2	protein_coding	4	c.492+315A>G
chrA1	9542755	T	C	PASS	intron_variant	MODIFIER	KATNAL1	KATNAL1	transcript	XM_045048680.1	protein_coding	4	c.492+315A>G
chrA1	9542755	T	C	PASS	intron_variant	MODIFIER	KATNAL1	KATNAL1	transcript	XM_023250425.2	protein_coding	5	c.492+315A>G
chrA1	9542755	T	C	PASS	intron_variant	MODIFIER	KATNAL1	KATNAL1	transcript	XM_023250424.2	protein_coding	4	c.492+315A>G
chrA1	9542963	A	G	PASS	intron_variant	MODIFIER	KATNAL1	KATNAL1	transcript	XM_006927188.5	protein_coding	4	c.492+107T>C
chrA1	9542963	A	G	PASS	intron_variant	MODIFIER	KATNAL1	KATNAL1	transcript	XM_045048656.1	protein_coding	4	c.492+107T>C
chrA1	9542963	A	G	PASS	intron_variant	MODIFIER	KATNAL1	KATNAL1	transcript	XM_045048715.1	protein_coding	3	c.402+107T>C
chrA1	9542963	A	G	PASS	intron_variant	MODIFIER	KATNAL1	KATNAL1	transcript	XM_023250438.2	protein_coding	4	c.492+107T>C
chrA1	9542963	A	G	PASS	intron_variant	MODIFIER	KATNAL1	KATNAL1	transcript	XM_023250439.2	protein_coding	4	c.492+107T>C
chrA1	9542963	A	G	PASS	intron_variant	MODIFIER	KATNAL1	KATNAL1	transcript	XM_045048680.1	protein_coding	4	c.492+107T>C
chrA1	9542963	A	G	PASS	intron_variant	MODIFIER	KATNAL1	KATNAL1	transcript	XM_023250425.2	protein_coding	5	c.492+107T>C
chrA1	9542963	A	G	PASS	intron_variant	MODIFIER	KATNAL1	KATNAL1	transcript	XM_023250424.2	protein_coding	4	c.492+107T>C
chrA1	9549760	T	C	PASS	intron_variant	MODIFIER	KATNAL1	KATNAL1	transcript	XM_006927188.5	protein_coding	3	c.324-6522A>G
chrA1	9549760	T	C	PASS	intron_variant	MODIFIER	KATNAL1	KATNAL1	transcript	XM_045048656.1	protein_coding	3	c.324-6522A>G
chrA1	9549760	T	C	PASS	intron_variant	MODIFIER	KATNAL1	KATNAL1	transcript	XM_045048715.1	protein_coding	1	c.-34-3899A>G
chrA1	9549760	T	C	PASS	intron_variant	MODIFIER	KATNAL1	KATNAL1	transcript	XM_023250438.2	protein_coding	3	c.324-6522A>G
chrA1	9549760	T	C	PASS	intron_variant	MODIFIER	KATNAL1	KATNAL1	transcript	XM_023250439.2	protein_coding	3	c.324-6522A>G
chrA1	9549760	T	C	PASS	intron_variant	MODIFIER	KATNAL1	KATNAL1	transcript	XM_045048680.1	protein_coding	3	c.324-6522A>G
chrA1	9549760	T	C	PASS	intron_variant	MODIFIER	KATNAL1	KATNAL1	transcript	XM_023250425.2	protein_coding	4	c.324-6522A>G
chrA1	9549760	T	C	PASS	intron_variant	MODIFIER	KATNAL1	KATNAL1	transcript	XM_023250424.2	protein_coding	3	c.324-6522A>G
chrA1	9554535	C	T	PASS	intron_variant	MODIFIER	KATNAL1	KATNAL1	transcript	XM_006927188.5	protein_coding	3	c.324-11297G>A
chrA1	9554535	C	T	PASS	intron_variant	MODIFIER	KATNAL1	KATNAL1	transcript	XM_045048656.1	protein_coding	3	c.324-11297G>A
chrA1	9554535	C	T	PASS	intron_variant	MODIFIER	KATNAL1	KATNAL1	transcript	XM_045048715.1	protein_coding	1	c.-34-8674G>A
chrA1	9554535	C	T	PASS	intron_variant	MODIFIER	KATNAL1	KATNAL1	transcript	XM_023250438.2	protein_coding	3	c.324-11297G>A
chrA1	9554535	C	T	PASS	intron_variant	MODIFIER	KATNAL1	KATNAL1	transcript	XM_023250439.2	protein_coding	3	c.324-11297G>A
chrA1	9554535	C	T	PASS	intron_variant	MODIFIER	KATNAL1	KATNAL1	transcript	XM_045048680.1	protein_coding	3	c.324-11297G>A
chrA1	9554535	C	T	PASS	intron_variant	MODIFIER	KATNAL1	KATNAL1	transcript	XM_023250425.2	protein_coding	4	c.324-11297G>A
chrA1	9554535	C	T	PASS	intron_variant	MODIFIER	KATNAL1	KATNAL1	transcript	XM_023250424.2	protein_coding	3	c.324-11297G>A
chrA1	9554548	C	T	PASS	intron_variant	MODIFIER	KATNAL1	KATNAL1	transcript	XM_006927188.5	protein_coding	3	c.324-11310G>A
chrA1	9554548	C	T	PASS	intron_variant	MODIFIER	KATNAL1	KATNAL1	transcript	XM_045048656.1	protein_coding	3	c.324-11310G>A
chrA1	9554548	C	T	PASS	intron_variant	MODIFIER	KATNAL1	KATNAL1	transcript	XM_045048715.1	protein_coding	1	c.-34-8687G>A
chrA1	9554548	C	T	PASS	intron_variant	MODIFIER	KATNAL1	KATNAL1	transcript	XM_023250438.2	protein_coding	3	c.324-11310G>A
chrA1	9554548	C	T	PASS	intron_variant	MODIFIER	KATNAL1	KATNAL1	transcript	XM_023250439.2	protein_coding	3	c.324-11310G>A
chrA1	9554548	C	T	PASS	intron_variant	MODIFIER	KATNAL1	KATNAL1	transcript	XM_045048680.1	protein_coding	3	c.324-11310G>A
chrA1	9554548	C	T	PASS	intron_variant	MODIFIER	KATNAL1	KATNAL1	transcript	XM_023250425.2	protein_coding	4	c.324-11310G>A
chrA1	9554548	C	T	PASS	intron_variant	MODIFIER	KATNAL1	KATNAL1	transcript	XM_023250424.2	protein_coding	3	c.324-11310G>A
chrA1	9554610	C	T	PASS	intron_variant	MODIFIER	KATNAL1	KATNAL1	transcript	XM_006927188.5	protein_coding	3	c.323+11277G>A
chrA1	9554610	C	T	PASS	intron_variant	MODIFIER	KATNAL1	KATNAL1	transcript	XM_045048656.1	protein_coding	3	c.323+11277G>A
chrA1	9554610	C	T	PASS	intron_variant	MODIFIER	KATNAL1	KATNAL1	transcript	XM_045048715.1	protein_coding	1	c.-34-8749G>A
chrA1	9554610	C	T	PASS	intron_variant	MODIFIER	KATNAL1	KATNAL1	transcript	XM_023250438.2	protein_coding	3	c.323+11277G>A
chrA1	9554610	C	T	PASS	intron_variant	MODIFIER	KATNAL1	KATNAL1	transcript	XM_023250439.2	protein_coding	3	c.323+11277G>A
chrA1	9554610	C	T	PASS	intron_variant	MODIFIER	KATNAL1	KATNAL1	transcript	XM_045048680.1	protein_coding	3	c.323+11277G>A
chrA1	9554610	C	T	PASS	intron_variant	MODIFIER	KATNAL1	KATNAL1	transcript	XM_023250425.2	protein_coding	4	c.323+11277G>A
chrA1	9554610	C	T	PASS	intron_variant	MODIFIER	KATNAL1	KATNAL1	transcript	XM_023250424.2	protein_coding	3	c.323+11277G>A
chrA1	9556089	C	G	PASS	intron_variant	MODIFIER	KATNAL1	KATNAL1	transcript	XM_006927188.5	protein_coding	3	c.323+9798G>C
chrA1	9556089	C	G	PASS	intron_variant	MODIFIER	KATNAL1	KATNAL1	transcript	XM_045048656.1	protein_coding	3	c.323+9798G>C
chrA1	9556089	C	G	PASS	intron_variant	MODIFIER	KATNAL1	KATNAL1	transcript	XM_045048715.1	protein_coding	1	c.-35+9798G>C
chrA1	9556089	C	G	PASS	intron_variant	MODIFIER	KATNAL1	KATNAL1	transcript	XM_023250438.2	protein_coding	3	c.323+9798G>C
chrA1	9556089	C	G	PASS	intron_variant	MODIFIER	KATNAL1	KATNAL1	transcript	XM_023250439.2	protein_coding	3	c.323+9798G>C
chrA1	9556089	C	G	PASS	intron_variant	MODIFIER	KATNAL1	KATNAL1	transcript	XM_045048680.1	protein_coding	3	c.323+9798G>C
chrA1	9556089	C	G	PASS	intron_variant	MODIFIER	KATNAL1	KATNAL1	transcript	XM_023250425.2	protein_coding	4	c.323+9798G>C
chrA1	9556089	C	G	PASS	intron_variant	MODIFIER	KATNAL1	KATNAL1	transcript	XM_023250424.2	protein_coding	3	c.323+9798G>C
chrA1	9556121	C	T	PASS	intron_variant	MODIFIER	KATNAL1	KATNAL1	transcript	XM_006927188.5	protein_coding	3	c.323+9766G>A
chrA1	9556121	C	T	PASS	intron_variant	MODIFIER	KATNAL1	KATNAL1	transcript	XM_045048656.1	protein_coding	3	c.323+9766G>A
chrA1	9556121	C	T	PASS	intron_variant	MODIFIER	KATNAL1	KATNAL1	transcript	XM_045048715.1	protein_coding	1	c.-35+9766G>A
chrA1	9556121	C	T	PASS	intron_variant	MODIFIER	KATNAL1	KATNAL1	transcript	XM_023250438.2	protein_coding	3	c.323+9766G>A
chrA1	9556121	C	T	PASS	intron_variant	MODIFIER	KATNAL1	KATNAL1	transcript	XM_023250439.2	protein_coding	3	c.323+9766G>A
chrA1	9556121	C	T	PASS	intron_variant	MODIFIER	KATNAL1	KATNAL1	transcript	XM_045048680.1	protein_coding	3	c.323+9766G>A
chrA1	9556121	C	T	PASS	intron_variant	MODIFIER	KATNAL1	KATNAL1	transcript	XM_023250425.2	protein_coding	4	c.323+9766G>A
chrA1	9556121	C	T	PASS	intron_variant	MODIFIER	KATNAL1	KATNAL1	transcript	XM_023250424.2	protein_coding	3	c.323+9766G>A
chrA1	9564020	A	G	PASS	intron_variant	MODIFIER	KATNAL1	KATNAL1	transcript	XM_006927188.5	protein_coding	3	c.323+1867T>C
chrA1	9564020	A	G	PASS	intron_variant	MODIFIER	KATNAL1	KATNAL1	transcript	XM_045048656.1	protein_coding	3	c.323+1867T>C
chrA1	9564020	A	G	PASS	intron_variant	MODIFIER	KATNAL1	KATNAL1	transcript	XM_045048715.1	protein_coding	1	c.-35+1867T>C
chrA1	9564020	A	G	PASS	intron_variant	MODIFIER	KATNAL1	KATNAL1	transcript	XM_023250438.2	protein_coding	3	c.323+1867T>C
chrA1	9564020	A	G	PASS	intron_variant	MODIFIER	KATNAL1	KATNAL1	transcript	XM_023250439.2	protein_coding	3	c.323+1867T>C
chrA1	9564020	A	G	PASS	intron_variant	MODIFIER	KATNAL1	KATNAL1	transcript	XM_045048680.1	protein_coding	3	c.323+1867T>C
chrA1	9564020	A	G	PASS	intron_variant	MODIFIER	KATNAL1	KATNAL1	transcript	XM_023250425.2	protein_coding	4	c.323+1867T>C
chrA1	9564020	A	G	PASS	intron_variant	MODIFIER	KATNAL1	KATNAL1	transcript	XM_023250424.2	protein_coding	3	c.323+1867T>C
chrA1	9578446	C	CA	PASS	intron_variant	MODIFIER	KATNAL1	KATNAL1	transcript	XM_006927188.5	protein_coding	1	c.-15+9472_-15+9473insT
chrA1	9578446	C	CA	PASS	intron_variant	MODIFIER	KATNAL1	KATNAL1	transcript	XM_045048656.1	protein_coding	1	c.-15+9472_-15+9473insT
chrA1	9578446	C	CA	PASS	intron_variant	MODIFIER	KATNAL1	KATNAL1	transcript	XM_023250438.2	protein_coding	1	c.-15+9378_-15+9379insT
chrA1	9578446	C	CA	PASS	intron_variant	MODIFIER	KATNAL1	KATNAL1	transcript	XM_023250439.2	protein_coding	1	c.-15+9556_-15+9557insT
chrA1	9578446	C	CA	PASS	intron_variant	MODIFIER	KATNAL1	KATNAL1	transcript	XM_045048680.1	protein_coding	1	c.-15+9472_-15+9473insT
chrA1	9578446	C	CA	PASS	intron_variant	MODIFIER	KATNAL1	KATNAL1	transcript	XM_023250425.2	protein_coding	2	c.-15+8743_-15+8744insT
chrA1	9578446	C	CA	PASS	intron_variant	MODIFIER	KATNAL1	KATNAL1	transcript	XM_023250424.2	protein_coding	1	c.-15+9925_-15+9926insT
chrA1	9579924	T	C	PASS	intron_variant	MODIFIER	KATNAL1	KATNAL1	transcript	XM_006927188.5	protein_coding	1	c.-15+7995A>G
chrA1	9579924	T	C	PASS	intron_variant	MODIFIER	KATNAL1	KATNAL1	transcript	XM_045048656.1	protein_coding	1	c.-15+7995A>G
chrA1	9579924	T	C	PASS	intron_variant	MODIFIER	KATNAL1	KATNAL1	transcript	XM_023250438.2	protein_coding	1	c.-15+7901A>G
chrA1	9579924	T	C	PASS	intron_variant	MODIFIER	KATNAL1	KATNAL1	transcript	XM_023250439.2	protein_coding	1	c.-15+8079A>G
chrA1	9579924	T	C	PASS	intron_variant	MODIFIER	KATNAL1	KATNAL1	transcript	XM_045048680.1	protein_coding	1	c.-15+7995A>G
chrA1	9579924	T	C	PASS	intron_variant	MODIFIER	KATNAL1	KATNAL1	transcript	XM_023250425.2	protein_coding	2	c.-15+7266A>G
chrA1	9579924	T	C	PASS	intron_variant	MODIFIER	KATNAL1	KATNAL1	transcript	XM_023250424.2	protein_coding	1	c.-15+8448A>G
chrA1	9582989	C	T	PASS	intron_variant	MODIFIER	KATNAL1	KATNAL1	transcript	XM_006927188.5	protein_coding	1	c.-15+4930G>A
chrA1	9582989	C	T	PASS	intron_variant	MODIFIER	KATNAL1	KATNAL1	transcript	XM_045048656.1	protein_coding	1	c.-15+4930G>A
chrA1	9582989	C	T	PASS	intron_variant	MODIFIER	KATNAL1	KATNAL1	transcript	XM_023250438.2	protein_coding	1	c.-15+4836G>A
chrA1	9582989	C	T	PASS	intron_variant	MODIFIER	KATNAL1	KATNAL1	transcript	XM_023250439.2	protein_coding	1	c.-15+5014G>A
chrA1	9582989	C	T	PASS	intron_variant	MODIFIER	KATNAL1	KATNAL1	transcript	XM_045048680.1	protein_coding	1	c.-15+4930G>A
chrA1	9582989	C	T	PASS	intron_variant	MODIFIER	KATNAL1	KATNAL1	transcript	XM_023250425.2	protein_coding	2	c.-15+4201G>A
chrA1	9582989	C	T	PASS	intron_variant	MODIFIER	KATNAL1	KATNAL1	transcript	XM_023250424.2	protein_coding	1	c.-15+5383G>A
chrA1	9593062	G	A	PASS	upstream_gene_variant	MODIFIER	KATNAL1	KATNAL1	transcript	XM_006927188.5	protein_coding	-1	c.-5158C>T
chrA1	9593062	G	A	PASS	upstream_gene_variant	MODIFIER	KATNAL1	KATNAL1	transcript	XM_045048656.1	protein_coding	-1	c.-5158C>T
chrA1	9593062	G	A	PASS	upstream_gene_variant	MODIFIER	KATNAL1	KATNAL1	transcript	XM_023250439.2	protein_coding	-1	c.-5074C>T
chrA1	9593062	G	A	PASS	upstream_gene_variant	MODIFIER	KATNAL1	KATNAL1	transcript	XM_045048680.1	protein_coding	-1	c.-5158C>T
chrA1	9593062	G	A	PASS	upstream_gene_variant	MODIFIER	KATNAL1	KATNAL1	transcript	XM_023250425.2	protein_coding	-1	c.-4822C>T
chrA1	9593062	G	A	PASS	upstream_gene_variant	MODIFIER	KATNAL1	KATNAL1	transcript	XM_023250424.2	protein_coding	-1	c.-4705C>T
chrA1	9593062	G	A	PASS	downstream_gene_variant	MODIFIER	LOC102902205	LOC102902205	transcript	XM_045048785.1	protein_coding	-1	c.*3212G>A
chrA1	9593062	G	A	PASS	intron_variant	MODIFIER	LOC102902205	LOC102902205	transcript	XM_045048766.1	protein_coding	2	c.461-1637G>A
chrA1	9593062	G	A	PASS	intron_variant	MODIFIER	LOC102902205	LOC102902205	transcript	XR_006591759.1	pseudogene	3	n.389-1637G>A
chrA1	9593062	G	A	PASS	intron_variant	MODIFIER	LOC102902205	LOC102902205	transcript	XR_006591765.1	pseudogene	1	n.143-1637G>A
chrA1	9593062	G	A	PASS	intron_variant	MODIFIER	LOC102902205	LOC102902205	transcript	XR_006591782.1	pseudogene	3	n.379-1637G>A
chrA1	9593062	G	A	PASS	intron_variant	MODIFIER	LOC102902205	LOC102902205	transcript	XR_006591799.1	pseudogene	2	n.260-1637G>A
chrA1	9593062	G	A	PASS	intron_variant	MODIFIER	LOC102902205	LOC102902205	transcript	XR_006591833.1	pseudogene	1	n.134-1637G>A
chrA1	9593062	G	A	PASS	intron_variant	MODIFIER	LOC102902205	LOC102902205	transcript	XR_006591865.1	pseudogene	2	n.259+3840G>A
chrA1	9593062	G	A	PASS	intron_variant	MODIFIER	LOC102902205	LOC102902205	transcript	XM_045048815.1	protein_coding	3	c.580-1637G>A
chrA1	9593062	G	A	PASS	intron_variant	MODIFIER	LOC102902205	LOC102902205	transcript	XM_045048837.1	protein_coding	3	c.544-1637G>A
chrA1	9593062	G	A	PASS	intron_variant	MODIFIER	LOC102902205	LOC102902205	transcript	XR_006591724.1	pseudogene	2	n.460+3840G>A
chrA1	9593062	G	A	PASS	intron_variant	MODIFIER	LOC102902205	LOC102902205	transcript	XR_006591747.1	pseudogene	2	n.528-1637G>A
chrA1	9593062	G	A	PASS	intron_variant	MODIFIER	LOC102902205	LOC102902205	transcript	XR_006591771.1	pseudogene	1	n.243-1637G>A
chrA1	9593062	G	A	PASS	intron_variant	MODIFIER	LOC102902205	LOC102902205	transcript	XR_006591849.1	pseudogene	1	n.242+4006G>A
chrA1	9593062	G	A	PASS	intron_variant	MODIFIER	LOC102902205	LOC102902205	transcript	XR_006591823.1	pseudogene	1	n.209-1637G>A
chrA1	9593119	G	A	PASS	upstream_gene_variant	MODIFIER	KATNAL1	KATNAL1	transcript	XM_006927188.5	protein_coding	-1	c.-5215C>T
chrA1	9593119	G	A	PASS	upstream_gene_variant	MODIFIER	KATNAL1	KATNAL1	transcript	XM_045048656.1	protein_coding	-1	c.-5215C>T
chrA1	9593119	G	A	PASS	upstream_gene_variant	MODIFIER	KATNAL1	KATNAL1	transcript	XM_023250439.2	protein_coding	-1	c.-5131C>T
chrA1	9593119	G	A	PASS	upstream_gene_variant	MODIFIER	KATNAL1	KATNAL1	transcript	XM_045048680.1	protein_coding	-1	c.-5215C>T
chrA1	9593119	G	A	PASS	upstream_gene_variant	MODIFIER	KATNAL1	KATNAL1	transcript	XM_023250425.2	protein_coding	-1	c.-4879C>T
chrA1	9593119	G	A	PASS	upstream_gene_variant	MODIFIER	KATNAL1	KATNAL1	transcript	XM_023250424.2	protein_coding	-1	c.-4762C>T
chrA1	9593119	G	A	PASS	downstream_gene_variant	MODIFIER	LOC102902205	LOC102902205	transcript	XM_045048785.1	protein_coding	-1	c.*3269G>A
chrA1	9593119	G	A	PASS	intron_variant	MODIFIER	LOC102902205	LOC102902205	transcript	XM_045048766.1	protein_coding	2	c.461-1580G>A
chrA1	9593119	G	A	PASS	intron_variant	MODIFIER	LOC102902205	LOC102902205	transcript	XR_006591759.1	pseudogene	3	n.389-1580G>A
chrA1	9593119	G	A	PASS	intron_variant	MODIFIER	LOC102902205	LOC102902205	transcript	XR_006591765.1	pseudogene	1	n.143-1580G>A
chrA1	9593119	G	A	PASS	intron_variant	MODIFIER	LOC102902205	LOC102902205	transcript	XR_006591782.1	pseudogene	3	n.379-1580G>A
chrA1	9593119	G	A	PASS	intron_variant	MODIFIER	LOC102902205	LOC102902205	transcript	XR_006591799.1	pseudogene	2	n.260-1580G>A
chrA1	9593119	G	A	PASS	intron_variant	MODIFIER	LOC102902205	LOC102902205	transcript	XR_006591833.1	pseudogene	1	n.134-1580G>A
chrA1	9593119	G	A	PASS	intron_variant	MODIFIER	LOC102902205	LOC102902205	transcript	XR_006591865.1	pseudogene	2	n.259+3897G>A
chrA1	9593119	G	A	PASS	intron_variant	MODIFIER	LOC102902205	LOC102902205	transcript	XM_045048815.1	protein_coding	3	c.580-1580G>A
chrA1	9593119	G	A	PASS	intron_variant	MODIFIER	LOC102902205	LOC102902205	transcript	XM_045048837.1	protein_coding	3	c.544-1580G>A
chrA1	9593119	G	A	PASS	intron_variant	MODIFIER	LOC102902205	LOC102902205	transcript	XR_006591724.1	pseudogene	2	n.460+3897G>A
chrA1	9593119	G	A	PASS	intron_variant	MODIFIER	LOC102902205	LOC102902205	transcript	XR_006591747.1	pseudogene	2	n.528-1580G>A
chrA1	9593119	G	A	PASS	intron_variant	MODIFIER	LOC102902205	LOC102902205	transcript	XR_006591771.1	pseudogene	1	n.243-1580G>A
chrA1	9593119	G	A	PASS	intron_variant	MODIFIER	LOC102902205	LOC102902205	transcript	XR_006591849.1	pseudogene	1	n.242+4063G>A
chrA1	9593119	G	A	PASS	intron_variant	MODIFIER	LOC102902205	LOC102902205	transcript	XR_006591823.1	pseudogene	1	n.209-1580G>A
chrA1	9594135	T	C	PASS	downstream_gene_variant	MODIFIER	LOC102902205	LOC102902205	transcript	XM_045048785.1	protein_coding	-1	c.*4285T>C
chrA1	9594135	T	C	PASS	intron_variant	MODIFIER	LOC102902205	LOC102902205	transcript	XM_045048766.1	protein_coding	2	c.461-564T>C
chrA1	9594135	T	C	PASS	intron_variant	MODIFIER	LOC102902205	LOC102902205	transcript	XR_006591759.1	pseudogene	3	n.389-564T>C
chrA1	9594135	T	C	PASS	intron_variant	MODIFIER	LOC102902205	LOC102902205	transcript	XR_006591765.1	pseudogene	1	n.143-564T>C
chrA1	9594135	T	C	PASS	intron_variant	MODIFIER	LOC102902205	LOC102902205	transcript	XR_006591782.1	pseudogene	3	n.379-564T>C
chrA1	9594135	T	C	PASS	intron_variant	MODIFIER	LOC102902205	LOC102902205	transcript	XR_006591799.1	pseudogene	2	n.260-564T>C
chrA1	9594135	T	C	PASS	intron_variant	MODIFIER	LOC102902205	LOC102902205	transcript	XR_006591833.1	pseudogene	1	n.134-564T>C
chrA1	9594135	T	C	PASS	intron_variant	MODIFIER	LOC102902205	LOC102902205	transcript	XR_006591865.1	pseudogene	2	n.260-3270T>C
chrA1	9594135	T	C	PASS	intron_variant	MODIFIER	LOC102902205	LOC102902205	transcript	XM_045048815.1	protein_coding	3	c.580-564T>C
chrA1	9594135	T	C	PASS	intron_variant	MODIFIER	LOC102902205	LOC102902205	transcript	XM_045048837.1	protein_coding	3	c.544-564T>C
chrA1	9594135	T	C	PASS	intron_variant	MODIFIER	LOC102902205	LOC102902205	transcript	XR_006591724.1	pseudogene	2	n.461-3270T>C
chrA1	9594135	T	C	PASS	intron_variant	MODIFIER	LOC102902205	LOC102902205	transcript	XR_006591747.1	pseudogene	2	n.528-564T>C
chrA1	9594135	T	C	PASS	intron_variant	MODIFIER	LOC102902205	LOC102902205	transcript	XR_006591771.1	pseudogene	1	n.243-564T>C
chrA1	9594135	T	C	PASS	intron_variant	MODIFIER	LOC102902205	LOC102902205	transcript	XR_006591849.1	pseudogene	1	n.243-3270T>C
chrA1	9594135	T	C	PASS	intron_variant	MODIFIER	LOC102902205	LOC102902205	transcript	XR_006591823.1	pseudogene	1	n.209-564T>C
chrA1	9594609	T	C	PASS	downstream_gene_variant	MODIFIER	LOC102902205	LOC102902205	transcript	XM_045048785.1	protein_coding	-1	c.*4759T>C
chrA1	9594609	T	C	PASS	intron_variant	MODIFIER	LOC102902205	LOC102902205	transcript	XM_045048766.1	protein_coding	2	c.461-90T>C
chrA1	9594609	T	C	PASS	intron_variant	MODIFIER	LOC102902205	LOC102902205	transcript	XR_006591759.1	pseudogene	3	n.389-90T>C
chrA1	9594609	T	C	PASS	intron_variant	MODIFIER	LOC102902205	LOC102902205	transcript	XR_006591765.1	pseudogene	1	n.143-90T>C
chrA1	9594609	T	C	PASS	intron_variant	MODIFIER	LOC102902205	LOC102902205	transcript	XR_006591782.1	pseudogene	3	n.379-90T>C
chrA1	9594609	T	C	PASS	intron_variant	MODIFIER	LOC102902205	LOC102902205	transcript	XR_006591799.1	pseudogene	2	n.260-90T>C
chrA1	9594609	T	C	PASS	intron_variant	MODIFIER	LOC102902205	LOC102902205	transcript	XR_006591833.1	pseudogene	1	n.134-90T>C
chrA1	9594609	T	C	PASS	intron_variant	MODIFIER	LOC102902205	LOC102902205	transcript	XR_006591865.1	pseudogene	2	n.260-2796T>C
chrA1	9594609	T	C	PASS	intron_variant	MODIFIER	LOC102902205	LOC102902205	transcript	XM_045048815.1	protein_coding	3	c.580-90T>C
chrA1	9594609	T	C	PASS	intron_variant	MODIFIER	LOC102902205	LOC102902205	transcript	XM_045048837.1	protein_coding	3	c.544-90T>C
chrA1	9594609	T	C	PASS	intron_variant	MODIFIER	LOC102902205	LOC102902205	transcript	XR_006591724.1	pseudogene	2	n.461-2796T>C
chrA1	9594609	T	C	PASS	intron_variant	MODIFIER	LOC102902205	LOC102902205	transcript	XR_006591747.1	pseudogene	2	n.528-90T>C
chrA1	9594609	T	C	PASS	intron_variant	MODIFIER	LOC102902205	LOC102902205	transcript	XR_006591771.1	pseudogene	1	n.243-90T>C
chrA1	9594609	T	C	PASS	intron_variant	MODIFIER	LOC102902205	LOC102902205	transcript	XR_006591849.1	pseudogene	1	n.243-2796T>C
chrA1	9594609	T	C	PASS	intron_variant	MODIFIER	LOC102902205	LOC102902205	transcript	XR_006591823.1	pseudogene	1	n.209-90T>C
chrA1	9595707	C	G	PASS	3_prime_UTR_variant	MODIFIER	LOC102902205	LOC102902205	transcript	XM_045048766.1	protein_coding	3	c.*752C>G
chrA1	9595707	C	G	PASS	3_prime_UTR_variant	MODIFIER	LOC102902205	LOC102902205	transcript	XM_045048815.1	protein_coding	4	c.*916C>G
chrA1	9595707	C	G	PASS	3_prime_UTR_variant	MODIFIER	LOC102902205	LOC102902205	transcript	XM_045048837.1	protein_coding	4	c.*916C>G
chrA1	9595707	C	G	PASS	downstream_gene_variant	MODIFIER	LOC102902205	LOC102902205	transcript	XM_045048785.1	protein_coding	-1	c.*5857C>G
chrA1	9595707	C	G	PASS	intron_variant	MODIFIER	LOC102902205	LOC102902205	transcript	XR_006591865.1	pseudogene	2	n.260-1698C>G
chrA1	9595707	C	G	PASS	intron_variant	MODIFIER	LOC102902205	LOC102902205	transcript	XR_006591724.1	pseudogene	2	n.461-1698C>G
chrA1	9595707	C	G	PASS	intron_variant	MODIFIER	LOC102902205	LOC102902205	transcript	XR_006591849.1	pseudogene	1	n.243-1698C>G
chrA1	9595707	C	G	PASS	non_coding_transcript_exon_variant	MODIFIER	LOC102902205	LOC102902205	transcript	XR_006591759.1	pseudogene	4	n.1397C>G
chrA1	9595707	C	G	PASS	non_coding_transcript_exon_variant	MODIFIER	LOC102902205	LOC102902205	transcript	XR_006591765.1	pseudogene	2	n.1151C>G
chrA1	9595707	C	G	PASS	non_coding_transcript_exon_variant	MODIFIER	LOC102902205	LOC102902205	transcript	XR_006591782.1	pseudogene	4	n.1387C>G
chrA1	9595707	C	G	PASS	non_coding_transcript_exon_variant	MODIFIER	LOC102902205	LOC102902205	transcript	XR_006591799.1	pseudogene	3	n.1268C>G
chrA1	9595707	C	G	PASS	non_coding_transcript_exon_variant	MODIFIER	LOC102902205	LOC102902205	transcript	XR_006591833.1	pseudogene	2	n.1142C>G
chrA1	9595707	C	G	PASS	non_coding_transcript_exon_variant	MODIFIER	LOC102902205	LOC102902205	transcript	XR_006591747.1	pseudogene	3	n.1536C>G
chrA1	9595707	C	G	PASS	non_coding_transcript_exon_variant	MODIFIER	LOC102902205	LOC102902205	transcript	XR_006591771.1	pseudogene	2	n.1251C>G
chrA1	9595707	C	G	PASS	non_coding_transcript_exon_variant	MODIFIER	LOC102902205	LOC102902205	transcript	XR_006591823.1	pseudogene	2	n.1217C>G
chrA1	9596091	C	T	PASS	3_prime_UTR_variant	MODIFIER	LOC102902205	LOC102902205	transcript	XM_045048766.1	protein_coding	3	c.*1136C>T
chrA1	9596091	C	T	PASS	3_prime_UTR_variant	MODIFIER	LOC102902205	LOC102902205	transcript	XM_045048815.1	protein_coding	4	c.*1300C>T
chrA1	9596091	C	T	PASS	3_prime_UTR_variant	MODIFIER	LOC102902205	LOC102902205	transcript	XM_045048837.1	protein_coding	4	c.*1300C>T
chrA1	9596091	C	T	PASS	downstream_gene_variant	MODIFIER	LOC102902205	LOC102902205	transcript	XM_045048785.1	protein_coding	-1	c.*6241C>T
chrA1	9596091	C	T	PASS	intron_variant	MODIFIER	LOC102902205	LOC102902205	transcript	XR_006591865.1	pseudogene	2	n.260-1314C>T
chrA1	9596091	C	T	PASS	intron_variant	MODIFIER	LOC102902205	LOC102902205	transcript	XR_006591724.1	pseudogene	2	n.461-1314C>T
chrA1	9596091	C	T	PASS	intron_variant	MODIFIER	LOC102902205	LOC102902205	transcript	XR_006591849.1	pseudogene	1	n.243-1314C>T
chrA1	9596091	C	T	PASS	non_coding_transcript_exon_variant	MODIFIER	LOC102902205	LOC102902205	transcript	XR_006591759.1	pseudogene	4	n.1781C>T
chrA1	9596091	C	T	PASS	non_coding_transcript_exon_variant	MODIFIER	LOC102902205	LOC102902205	transcript	XR_006591765.1	pseudogene	2	n.1535C>T
chrA1	9596091	C	T	PASS	non_coding_transcript_exon_variant	MODIFIER	LOC102902205	LOC102902205	transcript	XR_006591782.1	pseudogene	4	n.1771C>T
chrA1	9596091	C	T	PASS	non_coding_transcript_exon_variant	MODIFIER	LOC102902205	LOC102902205	transcript	XR_006591799.1	pseudogene	3	n.1652C>T
chrA1	9596091	C	T	PASS	non_coding_transcript_exon_variant	MODIFIER	LOC102902205	LOC102902205	transcript	XR_006591833.1	pseudogene	2	n.1526C>T
chrA1	9596091	C	T	PASS	non_coding_transcript_exon_variant	MODIFIER	LOC102902205	LOC102902205	transcript	XR_006591747.1	pseudogene	3	n.1920C>T
chrA1	9596091	C	T	PASS	non_coding_transcript_exon_variant	MODIFIER	LOC102902205	LOC102902205	transcript	XR_006591771.1	pseudogene	2	n.1635C>T
chrA1	9596091	C	T	PASS	non_coding_transcript_exon_variant	MODIFIER	LOC102902205	LOC102902205	transcript	XR_006591823.1	pseudogene	2	n.1601C>T
chrA1	9600635	G	A	PASS	downstream_gene_variant	MODIFIER	LOC102902205	LOC102902205	transcript	XM_045048766.1	protein_coding	-1	c.*5680G>A
chrA1	9600635	G	A	PASS	downstream_gene_variant	MODIFIER	LOC102902205	LOC102902205	transcript	XR_006591759.1	pseudogene	-1	n.*603G>A
chrA1	9600635	G	A	PASS	downstream_gene_variant	MODIFIER	LOC102902205	LOC102902205	transcript	XR_006591765.1	pseudogene	-1	n.*603G>A
chrA1	9600635	G	A	PASS	downstream_gene_variant	MODIFIER	LOC102902205	LOC102902205	transcript	XR_006591782.1	pseudogene	-1	n.*603G>A
chrA1	9600635	G	A	PASS	downstream_gene_variant	MODIFIER	LOC102902205	LOC102902205	transcript	XR_006591799.1	pseudogene	-1	n.*603G>A
chrA1	9600635	G	A	PASS	downstream_gene_variant	MODIFIER	LOC102902205	LOC102902205	transcript	XR_006591833.1	pseudogene	-1	n.*603G>A
chrA1	9600635	G	A	PASS	downstream_gene_variant	MODIFIER	LOC102902205	LOC102902205	transcript	XR_006591865.1	pseudogene	-1	n.*603G>A
chrA1	9600635	G	A	PASS	downstream_gene_variant	MODIFIER	LOC102902205	LOC102902205	transcript	XM_045048815.1	protein_coding	-1	c.*5844G>A
chrA1	9600635	G	A	PASS	downstream_gene_variant	MODIFIER	LOC102902205	LOC102902205	transcript	XM_045048837.1	protein_coding	-1	c.*5844G>A
chrA1	9600635	G	A	PASS	downstream_gene_variant	MODIFIER	LOC102902205	LOC102902205	transcript	XR_006591724.1	pseudogene	-1	n.*603G>A
chrA1	9600635	G	A	PASS	downstream_gene_variant	MODIFIER	LOC102902205	LOC102902205	transcript	XR_006591747.1	pseudogene	-1	n.*603G>A
chrA1	9600635	G	A	PASS	downstream_gene_variant	MODIFIER	LOC102902205	LOC102902205	transcript	XR_006591771.1	pseudogene	-1	n.*603G>A
chrA1	9600635	G	A	PASS	downstream_gene_variant	MODIFIER	LOC102902205	LOC102902205	transcript	XR_006591849.1	pseudogene	-1	n.*603G>A
chrA1	9600635	G	A	PASS	downstream_gene_variant	MODIFIER	LOC102902205	LOC102902205	transcript	XR_006591823.1	pseudogene	-1	n.*603G>A
chrA1	9600635	G	A	PASS	intergenic_region	MODIFIER	LOC102902205-LOC111559516	LOC102902205-LOC111559516	intergenic_region	LOC102902205-LOC111559516		-1	n.9600635G>A
chrA1	9601572	T	G	PASS	downstream_gene_variant	MODIFIER	LOC102902205	LOC102902205	transcript	XM_045048766.1	protein_coding	-1	c.*6617T>G
chrA1	9601572	T	G	PASS	downstream_gene_variant	MODIFIER	LOC102902205	LOC102902205	transcript	XR_006591759.1	pseudogene	-1	n.*1540T>G
chrA1	9601572	T	G	PASS	downstream_gene_variant	MODIFIER	LOC102902205	LOC102902205	transcript	XR_006591765.1	pseudogene	-1	n.*1540T>G
chrA1	9601572	T	G	PASS	downstream_gene_variant	MODIFIER	LOC102902205	LOC102902205	transcript	XR_006591782.1	pseudogene	-1	n.*1540T>G
chrA1	9601572	T	G	PASS	downstream_gene_variant	MODIFIER	LOC102902205	LOC102902205	transcript	XR_006591799.1	pseudogene	-1	n.*1540T>G
chrA1	9601572	T	G	PASS	downstream_gene_variant	MODIFIER	LOC102902205	LOC102902205	transcript	XR_006591833.1	pseudogene	-1	n.*1540T>G
chrA1	9601572	T	G	PASS	downstream_gene_variant	MODIFIER	LOC102902205	LOC102902205	transcript	XR_006591865.1	pseudogene	-1	n.*1540T>G
chrA1	9601572	T	G	PASS	downstream_gene_variant	MODIFIER	LOC102902205	LOC102902205	transcript	XM_045048815.1	protein_coding	-1	c.*6781T>G
chrA1	9601572	T	G	PASS	downstream_gene_variant	MODIFIER	LOC102902205	LOC102902205	transcript	XM_045048837.1	protein_coding	-1	c.*6781T>G
chrA1	9601572	T	G	PASS	downstream_gene_variant	MODIFIER	LOC102902205	LOC102902205	transcript	XR_006591724.1	pseudogene	-1	n.*1540T>G
chrA1	9601572	T	G	PASS	downstream_gene_variant	MODIFIER	LOC102902205	LOC102902205	transcript	XR_006591747.1	pseudogene	-1	n.*1540T>G
chrA1	9601572	T	G	PASS	downstream_gene_variant	MODIFIER	LOC102902205	LOC102902205	transcript	XR_006591771.1	pseudogene	-1	n.*1540T>G
chrA1	9601572	T	G	PASS	downstream_gene_variant	MODIFIER	LOC102902205	LOC102902205	transcript	XR_006591849.1	pseudogene	-1	n.*1540T>G
chrA1	9601572	T	G	PASS	downstream_gene_variant	MODIFIER	LOC102902205	LOC102902205	transcript	XR_006591823.1	pseudogene	-1	n.*1540T>G
chrA1	9601572	T	G	PASS	intergenic_region	MODIFIER	LOC102902205-LOC111559516	LOC102902205-LOC111559516	intergenic_region	LOC102902205-LOC111559516		-1	n.9601572T>G
chrA1	9602811	G	T	PASS	downstream_gene_variant	MODIFIER	LOC102902205	LOC102902205	transcript	XR_006591759.1	pseudogene	-1	n.*2779G>T
chrA1	9602811	G	T	PASS	downstream_gene_variant	MODIFIER	LOC102902205	LOC102902205	transcript	XR_006591765.1	pseudogene	-1	n.*2779G>T
chrA1	9602811	G	T	PASS	downstream_gene_variant	MODIFIER	LOC102902205	LOC102902205	transcript	XR_006591782.1	pseudogene	-1	n.*2779G>T
chrA1	9602811	G	T	PASS	downstream_gene_variant	MODIFIER	LOC102902205	LOC102902205	transcript	XR_006591799.1	pseudogene	-1	n.*2779G>T
chrA1	9602811	G	T	PASS	downstream_gene_variant	MODIFIER	LOC102902205	LOC102902205	transcript	XR_006591833.1	pseudogene	-1	n.*2779G>T
chrA1	9602811	G	T	PASS	downstream_gene_variant	MODIFIER	LOC102902205	LOC102902205	transcript	XR_006591865.1	pseudogene	-1	n.*2779G>T
chrA1	9602811	G	T	PASS	downstream_gene_variant	MODIFIER	LOC102902205	LOC102902205	transcript	XR_006591724.1	pseudogene	-1	n.*2779G>T
chrA1	9602811	G	T	PASS	downstream_gene_variant	MODIFIER	LOC102902205	LOC102902205	transcript	XR_006591747.1	pseudogene	-1	n.*2779G>T
chrA1	9602811	G	T	PASS	downstream_gene_variant	MODIFIER	LOC102902205	LOC102902205	transcript	XR_006591771.1	pseudogene	-1	n.*2779G>T
chrA1	9602811	G	T	PASS	downstream_gene_variant	MODIFIER	LOC102902205	LOC102902205	transcript	XR_006591849.1	pseudogene	-1	n.*2779G>T
chrA1	9602811	G	T	PASS	downstream_gene_variant	MODIFIER	LOC102902205	LOC102902205	transcript	XR_006591823.1	pseudogene	-1	n.*2779G>T
chrA1	9602811	G	T	PASS	intergenic_region	MODIFIER	LOC102902205-LOC111559516	LOC102902205-LOC111559516	intergenic_region	LOC102902205-LOC111559516		-1	n.9602811G>T
chrA1	9603147	T	C	PASS	downstream_gene_variant	MODIFIER	LOC102902205	LOC102902205	transcript	XR_006591759.1	pseudogene	-1	n.*3115T>C
chrA1	9603147	T	C	PASS	downstream_gene_variant	MODIFIER	LOC102902205	LOC102902205	transcript	XR_006591765.1	pseudogene	-1	n.*3115T>C
chrA1	9603147	T	C	PASS	downstream_gene_variant	MODIFIER	LOC102902205	LOC102902205	transcript	XR_006591782.1	pseudogene	-1	n.*3115T>C
chrA1	9603147	T	C	PASS	downstream_gene_variant	MODIFIER	LOC102902205	LOC102902205	transcript	XR_006591799.1	pseudogene	-1	n.*3115T>C
chrA1	9603147	T	C	PASS	downstream_gene_variant	MODIFIER	LOC102902205	LOC102902205	transcript	XR_006591833.1	pseudogene	-1	n.*3115T>C
chrA1	9603147	T	C	PASS	downstream_gene_variant	MODIFIER	LOC102902205	LOC102902205	transcript	XR_006591865.1	pseudogene	-1	n.*3115T>C
chrA1	9603147	T	C	PASS	downstream_gene_variant	MODIFIER	LOC102902205	LOC102902205	transcript	XR_006591724.1	pseudogene	-1	n.*3115T>C
chrA1	9603147	T	C	PASS	downstream_gene_variant	MODIFIER	LOC102902205	LOC102902205	transcript	XR_006591747.1	pseudogene	-1	n.*3115T>C
chrA1	9603147	T	C	PASS	downstream_gene_variant	MODIFIER	LOC102902205	LOC102902205	transcript	XR_006591771.1	pseudogene	-1	n.*3115T>C
chrA1	9603147	T	C	PASS	downstream_gene_variant	MODIFIER	LOC102902205	LOC102902205	transcript	XR_006591849.1	pseudogene	-1	n.*3115T>C
chrA1	9603147	T	C	PASS	downstream_gene_variant	MODIFIER	LOC102902205	LOC102902205	transcript	XR_006591823.1	pseudogene	-1	n.*3115T>C
chrA1	9603147	T	C	PASS	intergenic_region	MODIFIER	LOC102902205-LOC111559516	LOC102902205-LOC111559516	intergenic_region	LOC102902205-LOC111559516		-1	n.9603147T>C
chrA1	9603258	GAGAGAC	G	PASS	downstream_gene_variant	MODIFIER	LOC102902205	LOC102902205	transcript	XR_006591759.1	pseudogene	-1	n.*3227_*3232delAGAGAC
chrA1	9603258	GAGAGAC	G	PASS	downstream_gene_variant	MODIFIER	LOC102902205	LOC102902205	transcript	XR_006591765.1	pseudogene	-1	n.*3227_*3232delAGAGAC
chrA1	9603258	GAGAGAC	G	PASS	downstream_gene_variant	MODIFIER	LOC102902205	LOC102902205	transcript	XR_006591782.1	pseudogene	-1	n.*3227_*3232delAGAGAC
chrA1	9603258	GAGAGAC	G	PASS	downstream_gene_variant	MODIFIER	LOC102902205	LOC102902205	transcript	XR_006591799.1	pseudogene	-1	n.*3227_*3232delAGAGAC
chrA1	9603258	GAGAGAC	G	PASS	downstream_gene_variant	MODIFIER	LOC102902205	LOC102902205	transcript	XR_006591833.1	pseudogene	-1	n.*3227_*3232delAGAGAC
chrA1	9603258	GAGAGAC	G	PASS	downstream_gene_variant	MODIFIER	LOC102902205	LOC102902205	transcript	XR_006591865.1	pseudogene	-1	n.*3227_*3232delAGAGAC
chrA1	9603258	GAGAGAC	G	PASS	downstream_gene_variant	MODIFIER	LOC102902205	LOC102902205	transcript	XR_006591724.1	pseudogene	-1	n.*3227_*3232delAGAGAC
chrA1	9603258	GAGAGAC	G	PASS	downstream_gene_variant	MODIFIER	LOC102902205	LOC102902205	transcript	XR_006591747.1	pseudogene	-1	n.*3227_*3232delAGAGAC
chrA1	9603258	GAGAGAC	G	PASS	downstream_gene_variant	MODIFIER	LOC102902205	LOC102902205	transcript	XR_006591771.1	pseudogene	-1	n.*3227_*3232delAGAGAC
chrA1	9603258	GAGAGAC	G	PASS	downstream_gene_variant	MODIFIER	LOC102902205	LOC102902205	transcript	XR_006591849.1	pseudogene	-1	n.*3227_*3232delAGAGAC
chrA1	9603258	GAGAGAC	G	PASS	downstream_gene_variant	MODIFIER	LOC102902205	LOC102902205	transcript	XR_006591823.1	pseudogene	-1	n.*3227_*3232delAGAGAC
chrA1	9603258	GAGAGAC	G	PASS	intergenic_region	MODIFIER	LOC102902205-LOC111559516	LOC102902205-LOC111559516	intergenic_region	LOC102902205-LOC111559516		-1	n.9603259_9603264delAGAGAC
chrA1	9603446	C	G	PASS	downstream_gene_variant	MODIFIER	LOC102902205	LOC102902205	transcript	XR_006591759.1	pseudogene	-1	n.*3414C>G
chrA1	9603446	C	G	PASS	downstream_gene_variant	MODIFIER	LOC102902205	LOC102902205	transcript	XR_006591765.1	pseudogene	-1	n.*3414C>G
chrA1	9603446	C	G	PASS	downstream_gene_variant	MODIFIER	LOC102902205	LOC102902205	transcript	XR_006591782.1	pseudogene	-1	n.*3414C>G
chrA1	9603446	C	G	PASS	downstream_gene_variant	MODIFIER	LOC102902205	LOC102902205	transcript	XR_006591799.1	pseudogene	-1	n.*3414C>G
chrA1	9603446	C	G	PASS	downstream_gene_variant	MODIFIER	LOC102902205	LOC102902205	transcript	XR_006591833.1	pseudogene	-1	n.*3414C>G
chrA1	9603446	C	G	PASS	downstream_gene_variant	MODIFIER	LOC102902205	LOC102902205	transcript	XR_006591865.1	pseudogene	-1	n.*3414C>G
chrA1	9603446	C	G	PASS	downstream_gene_variant	MODIFIER	LOC102902205	LOC102902205	transcript	XR_006591724.1	pseudogene	-1	n.*3414C>G
chrA1	9603446	C	G	PASS	downstream_gene_variant	MODIFIER	LOC102902205	LOC102902205	transcript	XR_006591747.1	pseudogene	-1	n.*3414C>G
chrA1	9603446	C	G	PASS	downstream_gene_variant	MODIFIER	LOC102902205	LOC102902205	transcript	XR_006591771.1	pseudogene	-1	n.*3414C>G
chrA1	9603446	C	G	PASS	downstream_gene_variant	MODIFIER	LOC102902205	LOC102902205	transcript	XR_006591849.1	pseudogene	-1	n.*3414C>G
chrA1	9603446	C	G	PASS	downstream_gene_variant	MODIFIER	LOC102902205	LOC102902205	transcript	XR_006591823.1	pseudogene	-1	n.*3414C>G
chrA1	9603446	C	G	PASS	intergenic_region	MODIFIER	LOC102902205-LOC111559516	LOC102902205-LOC111559516	intergenic_region	LOC102902205-LOC111559516		-1	n.9603446C>G
chrA1	9603924	G	A	PASS	downstream_gene_variant	MODIFIER	LOC102902205	LOC102902205	transcript	XR_006591759.1	pseudogene	-1	n.*3892G>A
chrA1	9603924	G	A	PASS	downstream_gene_variant	MODIFIER	LOC102902205	LOC102902205	transcript	XR_006591765.1	pseudogene	-1	n.*3892G>A
chrA1	9603924	G	A	PASS	downstream_gene_variant	MODIFIER	LOC102902205	LOC102902205	transcript	XR_006591782.1	pseudogene	-1	n.*3892G>A
chrA1	9603924	G	A	PASS	downstream_gene_variant	MODIFIER	LOC102902205	LOC102902205	transcript	XR_006591799.1	pseudogene	-1	n.*3892G>A
chrA1	9603924	G	A	PASS	downstream_gene_variant	MODIFIER	LOC102902205	LOC102902205	transcript	XR_006591833.1	pseudogene	-1	n.*3892G>A
chrA1	9603924	G	A	PASS	downstream_gene_variant	MODIFIER	LOC102902205	LOC102902205	transcript	XR_006591865.1	pseudogene	-1	n.*3892G>A
chrA1	9603924	G	A	PASS	downstream_gene_variant	MODIFIER	LOC102902205	LOC102902205	transcript	XR_006591724.1	pseudogene	-1	n.*3892G>A
chrA1	9603924	G	A	PASS	downstream_gene_variant	MODIFIER	LOC102902205	LOC102902205	transcript	XR_006591747.1	pseudogene	-1	n.*3892G>A
chrA1	9603924	G	A	PASS	downstream_gene_variant	MODIFIER	LOC102902205	LOC102902205	transcript	XR_006591771.1	pseudogene	-1	n.*3892G>A
chrA1	9603924	G	A	PASS	downstream_gene_variant	MODIFIER	LOC102902205	LOC102902205	transcript	XR_006591849.1	pseudogene	-1	n.*3892G>A
chrA1	9603924	G	A	PASS	downstream_gene_variant	MODIFIER	LOC102902205	LOC102902205	transcript	XR_006591823.1	pseudogene	-1	n.*3892G>A
chrA1	9603924	G	A	PASS	intergenic_region	MODIFIER	LOC102902205-LOC111559516	LOC102902205-LOC111559516	intergenic_region	LOC102902205-LOC111559516		-1	n.9603924G>A
chrA1	9604257	C	T	PASS	downstream_gene_variant	MODIFIER	LOC102902205	LOC102902205	transcript	XR_006591759.1	pseudogene	-1	n.*4225C>T
chrA1	9604257	C	T	PASS	downstream_gene_variant	MODIFIER	LOC102902205	LOC102902205	transcript	XR_006591765.1	pseudogene	-1	n.*4225C>T
chrA1	9604257	C	T	PASS	downstream_gene_variant	MODIFIER	LOC102902205	LOC102902205	transcript	XR_006591782.1	pseudogene	-1	n.*4225C>T
chrA1	9604257	C	T	PASS	downstream_gene_variant	MODIFIER	LOC102902205	LOC102902205	transcript	XR_006591799.1	pseudogene	-1	n.*4225C>T
chrA1	9604257	C	T	PASS	downstream_gene_variant	MODIFIER	LOC102902205	LOC102902205	transcript	XR_006591833.1	pseudogene	-1	n.*4225C>T
chrA1	9604257	C	T	PASS	downstream_gene_variant	MODIFIER	LOC102902205	LOC102902205	transcript	XR_006591865.1	pseudogene	-1	n.*4225C>T
chrA1	9604257	C	T	PASS	downstream_gene_variant	MODIFIER	LOC102902205	LOC102902205	transcript	XR_006591724.1	pseudogene	-1	n.*4225C>T
chrA1	9604257	C	T	PASS	downstream_gene_variant	MODIFIER	LOC102902205	LOC102902205	transcript	XR_006591747.1	pseudogene	-1	n.*4225C>T
chrA1	9604257	C	T	PASS	downstream_gene_variant	MODIFIER	LOC102902205	LOC102902205	transcript	XR_006591771.1	pseudogene	-1	n.*4225C>T
chrA1	9604257	C	T	PASS	downstream_gene_variant	MODIFIER	LOC102902205	LOC102902205	transcript	XR_006591849.1	pseudogene	-1	n.*4225C>T
chrA1	9604257	C	T	PASS	downstream_gene_variant	MODIFIER	LOC102902205	LOC102902205	transcript	XR_006591823.1	pseudogene	-1	n.*4225C>T
chrA1	9604257	C	T	PASS	intergenic_region	MODIFIER	LOC102902205-LOC111559516	LOC102902205-LOC111559516	intergenic_region	LOC102902205-LOC111559516		-1	n.9604257C>T
chrA1	9604980	G	C	PASS	downstream_gene_variant	MODIFIER	LOC102902205	LOC102902205	transcript	XR_006591759.1	pseudogene	-1	n.*4948G>C
chrA1	9604980	G	C	PASS	downstream_gene_variant	MODIFIER	LOC102902205	LOC102902205	transcript	XR_006591765.1	pseudogene	-1	n.*4948G>C
chrA1	9604980	G	C	PASS	downstream_gene_variant	MODIFIER	LOC102902205	LOC102902205	transcript	XR_006591782.1	pseudogene	-1	n.*4948G>C
chrA1	9604980	G	C	PASS	downstream_gene_variant	MODIFIER	LOC102902205	LOC102902205	transcript	XR_006591799.1	pseudogene	-1	n.*4948G>C
chrA1	9604980	G	C	PASS	downstream_gene_variant	MODIFIER	LOC102902205	LOC102902205	transcript	XR_006591833.1	pseudogene	-1	n.*4948G>C
chrA1	9604980	G	C	PASS	downstream_gene_variant	MODIFIER	LOC102902205	LOC102902205	transcript	XR_006591865.1	pseudogene	-1	n.*4948G>C
chrA1	9604980	G	C	PASS	downstream_gene_variant	MODIFIER	LOC102902205	LOC102902205	transcript	XR_006591724.1	pseudogene	-1	n.*4948G>C
chrA1	9604980	G	C	PASS	downstream_gene_variant	MODIFIER	LOC102902205	LOC102902205	transcript	XR_006591747.1	pseudogene	-1	n.*4948G>C
chrA1	9604980	G	C	PASS	downstream_gene_variant	MODIFIER	LOC102902205	LOC102902205	transcript	XR_006591771.1	pseudogene	-1	n.*4948G>C
chrA1	9604980	G	C	PASS	downstream_gene_variant	MODIFIER	LOC102902205	LOC102902205	transcript	XR_006591849.1	pseudogene	-1	n.*4948G>C
chrA1	9604980	G	C	PASS	downstream_gene_variant	MODIFIER	LOC102902205	LOC102902205	transcript	XR_006591823.1	pseudogene	-1	n.*4948G>C
chrA1	9604980	G	C	PASS	intergenic_region	MODIFIER	LOC102902205-LOC111559516	LOC102902205-LOC111559516	intergenic_region	LOC102902205-LOC111559516		-1	n.9604980G>C
chrA1	9605120	A	C	PASS	intergenic_region	MODIFIER	LOC102902205-LOC111559516	LOC102902205-LOC111559516	intergenic_region	LOC102902205-LOC111559516		-1	n.9605120A>C
chrA1	9606788	C	G	PASS	intergenic_region	MODIFIER	LOC102902205-LOC111559516	LOC102902205-LOC111559516	intergenic_region	LOC102902205-LOC111559516		-1	n.9606788C>G
chrA1	9606789	ACG	A	PASS	intergenic_region	MODIFIER	LOC102902205-LOC111559516	LOC102902205-LOC111559516	intergenic_region	LOC102902205-LOC111559516		-1	n.9606790_9606791delCG
chrA1	9607021	G	A	PASS	intergenic_region	MODIFIER	LOC102902205-LOC111559516	LOC102902205-LOC111559516	intergenic_region	LOC102902205-LOC111559516		-1	n.9607021G>A
chrA1	9613389	C	T	PASS	intergenic_region	MODIFIER	LOC102902205-LOC111559516	LOC102902205-LOC111559516	intergenic_region	LOC102902205-LOC111559516		-1	n.9613389C>T
chrA1	9615582	A	C	PASS	intergenic_region	MODIFIER	LOC102902205-LOC111559516	LOC102902205-LOC111559516	intergenic_region	LOC102902205-LOC111559516		-1	n.9615582A>C
chrA1	9625087	G	A	PASS	intron_variant	MODIFIER	LOC111559516	LOC111559516	transcript	XR_002740522.2	pseudogene	2	n.691-3569C>T
chrA1	9625199	G	A	PASS	intron_variant	MODIFIER	LOC111559516	LOC111559516	transcript	XR_002740522.2	pseudogene	2	n.691-3681C>T
chrA1	9630467	T	A	PASS	intron_variant	MODIFIER	LOC111559516	LOC111559516	transcript	XR_002740522.2	pseudogene	2	n.690+5947A>T
chrA1	9633383	A	C	PASS	intron_variant	MODIFIER	LOC111559516	LOC111559516	transcript	XR_002740522.2	pseudogene	2	n.690+3031T>G
chrA1	9633995	G	A	PASS	intron_variant	MODIFIER	LOC111559516	LOC111559516	transcript	XR_002740522.2	pseudogene	2	n.690+2419C>T
chrA1	9638103	G	A	PASS	intron_variant	MODIFIER	LOC111559516	LOC111559516	transcript	XR_002740522.2	pseudogene	1	n.561-1560C>T
chrA1	9638125	TAGG	T	PASS	intron_variant	MODIFIER	LOC111559516	LOC111559516	transcript	XR_002740522.2	pseudogene	1	n.561-1585_561-1583delCCT
chrA1	9641547	T	C	PASS	upstream_gene_variant	MODIFIER	LOC111559516	LOC111559516	transcript	XR_002740522.2	pseudogene	-1	n.-116A>G
chrA1	9641547	T	C	PASS	intergenic_region	MODIFIER	LOC111559516-LOC109497259	LOC111559516-LOC109497259	intergenic_region	LOC111559516-LOC109497259		-1	n.9641547T>C
chrA1	9641798	A	G	PASS	upstream_gene_variant	MODIFIER	LOC111559516	LOC111559516	transcript	XR_002740522.2	pseudogene	-1	n.-367T>C
chrA1	9641798	A	G	PASS	intergenic_region	MODIFIER	LOC111559516-LOC109497259	LOC111559516-LOC109497259	intergenic_region	LOC111559516-LOC109497259		-1	n.9641798A>G
chrA1	9642082	C	A	PASS	upstream_gene_variant	MODIFIER	LOC111559516	LOC111559516	transcript	XR_002740522.2	pseudogene	-1	n.-651G>T
chrA1	9642082	C	A	PASS	intergenic_region	MODIFIER	LOC111559516-LOC109497259	LOC111559516-LOC109497259	intergenic_region	LOC111559516-LOC109497259		-1	n.9642082C>A
chrA1	9642634	T	C	PASS	upstream_gene_variant	MODIFIER	LOC111559516	LOC111559516	transcript	XR_002740522.2	pseudogene	-1	n.-1203A>G
chrA1	9642634	T	C	PASS	intergenic_region	MODIFIER	LOC111559516-LOC109497259	LOC111559516-LOC109497259	intergenic_region	LOC111559516-LOC109497259		-1	n.9642634T>C
chrA1	9644997	C	T	PASS	upstream_gene_variant	MODIFIER	LOC111559516	LOC111559516	transcript	XR_002740522.2	pseudogene	-1	n.-3566G>A
chrA1	9644997	C	T	PASS	intergenic_region	MODIFIER	LOC111559516-LOC109497259	LOC111559516-LOC109497259	intergenic_region	LOC111559516-LOC109497259		-1	n.9644997C>T
chrA1	9645089	C	CCA	PASS	upstream_gene_variant	MODIFIER	LOC111559516	LOC111559516	transcript	XR_002740522.2	pseudogene	-1	n.-3659_-3658insTG
chrA1	9645089	C	CCA	PASS	intergenic_region	MODIFIER	LOC111559516-LOC109497259	LOC111559516-LOC109497259	intergenic_region	LOC111559516-LOC109497259		-1	n.9645089_9645090insCA
chrA1	9645267	A	AT	PASS	upstream_gene_variant	MODIFIER	LOC111559516	LOC111559516	transcript	XR_002740522.2	pseudogene	-1	n.-3837_-3836insA
chrA1	9645267	A	AT	PASS	intergenic_region	MODIFIER	LOC111559516-LOC109497259	LOC111559516-LOC109497259	intergenic_region	LOC111559516-LOC109497259		-1	n.9645267_9645268insT
chrA1	9645277	T	A	PASS	upstream_gene_variant	MODIFIER	LOC111559516	LOC111559516	transcript	XR_002740522.2	pseudogene	-1	n.-3846A>T
chrA1	9645277	T	A	PASS	intergenic_region	MODIFIER	LOC111559516-LOC109497259	LOC111559516-LOC109497259	intergenic_region	LOC111559516-LOC109497259		-1	n.9645277T>A
chrA1	9645697	C	T	PASS	upstream_gene_variant	MODIFIER	LOC111559516	LOC111559516	transcript	XR_002740522.2	pseudogene	-1	n.-4266G>A
chrA1	9645697	C	T	PASS	intergenic_region	MODIFIER	LOC111559516-LOC109497259	LOC111559516-LOC109497259	intergenic_region	LOC111559516-LOC109497259		-1	n.9645697C>T
chrA1	9645951	G	A	PASS	upstream_gene_variant	MODIFIER	LOC111559516	LOC111559516	transcript	XR_002740522.2	pseudogene	-1	n.-4520C>T
chrA1	9645951	G	A	PASS	intergenic_region	MODIFIER	LOC111559516-LOC109497259	LOC111559516-LOC109497259	intergenic_region	LOC111559516-LOC109497259		-1	n.9645951G>A
chrA1	9646055	GA	G	PASS	upstream_gene_variant	MODIFIER	LOC111559516	LOC111559516	transcript	XR_002740522.2	pseudogene	-1	n.-4625delT
chrA1	9646055	GA	G	PASS	intergenic_region	MODIFIER	LOC111559516-LOC109497259	LOC111559516-LOC109497259	intergenic_region	LOC111559516-LOC109497259		-1	n.9646056delA
chrA1	9646111	C	T	PASS	upstream_gene_variant	MODIFIER	LOC111559516	LOC111559516	transcript	XR_002740522.2	pseudogene	-1	n.-4680G>A
chrA1	9646111	C	T	PASS	intergenic_region	MODIFIER	LOC111559516-LOC109497259	LOC111559516-LOC109497259	intergenic_region	LOC111559516-LOC109497259		-1	n.9646111C>T
chrA1	9646128	C	T	PASS	upstream_gene_variant	MODIFIER	LOC111559516	LOC111559516	transcript	XR_002740522.2	pseudogene	-1	n.-4697G>A
chrA1	9646128	C	T	PASS	intergenic_region	MODIFIER	LOC111559516-LOC109497259	LOC111559516-LOC109497259	intergenic_region	LOC111559516-LOC109497259		-1	n.9646128C>T
chrA1	9646129	T	G	PASS	upstream_gene_variant	MODIFIER	LOC111559516	LOC111559516	transcript	XR_002740522.2	pseudogene	-1	n.-4698A>C
chrA1	9646129	T	G	PASS	intergenic_region	MODIFIER	LOC111559516-LOC109497259	LOC111559516-LOC109497259	intergenic_region	LOC111559516-LOC109497259		-1	n.9646129T>G
chrA1	9646309	C	T	PASS	upstream_gene_variant	MODIFIER	LOC111559516	LOC111559516	transcript	XR_002740522.2	pseudogene	-1	n.-4878G>A
chrA1	9646309	C	T	PASS	intergenic_region	MODIFIER	LOC111559516-LOC109497259	LOC111559516-LOC109497259	intergenic_region	LOC111559516-LOC109497259		-1	n.9646309C>T
chrA1	9646401	T	C	PASS	upstream_gene_variant	MODIFIER	LOC111559516	LOC111559516	transcript	XR_002740522.2	pseudogene	-1	n.-4970A>G
chrA1	9646401	T	C	PASS	downstream_gene_variant	MODIFIER	LOC109497259	LOC109497259	transcript	XR_002740523.2	pseudogene	-1	n.*4971A>G
chrA1	9646401	T	C	PASS	intergenic_region	MODIFIER	LOC111559516-LOC109497259	LOC111559516-LOC109497259	intergenic_region	LOC111559516-LOC109497259		-1	n.9646401T>C
chrA1	9646991	G	A	PASS	downstream_gene_variant	MODIFIER	LOC109497259	LOC109497259	transcript	XR_002740523.2	pseudogene	-1	n.*4381C>T
chrA1	9646991	G	A	PASS	intergenic_region	MODIFIER	LOC111559516-LOC109497259	LOC111559516-LOC109497259	intergenic_region	LOC111559516-LOC109497259		-1	n.9646991G>A
chrA1	9647441	T	C	PASS	downstream_gene_variant	MODIFIER	LOC109497259	LOC109497259	transcript	XR_002740523.2	pseudogene	-1	n.*3931A>G
chrA1	9647441	T	C	PASS	intergenic_region	MODIFIER	LOC111559516-LOC109497259	LOC111559516-LOC109497259	intergenic_region	LOC111559516-LOC109497259		-1	n.9647441T>C
chrA1	9647593	T	C	PASS	downstream_gene_variant	MODIFIER	LOC109497259	LOC109497259	transcript	XR_002740523.2	pseudogene	-1	n.*3779A>G
chrA1	9647593	T	C	PASS	intergenic_region	MODIFIER	LOC111559516-LOC109497259	LOC111559516-LOC109497259	intergenic_region	LOC111559516-LOC109497259		-1	n.9647593T>C
chrA1	9647704	G	T	PASS	downstream_gene_variant	MODIFIER	LOC109497259	LOC109497259	transcript	XR_002740523.2	pseudogene	-1	n.*3668C>A
chrA1	9647704	G	T	PASS	intergenic_region	MODIFIER	LOC111559516-LOC109497259	LOC111559516-LOC109497259	intergenic_region	LOC111559516-LOC109497259		-1	n.9647704G>T
chrA1	9647772	A	G	PASS	downstream_gene_variant	MODIFIER	LOC109497259	LOC109497259	transcript	XR_002740523.2	pseudogene	-1	n.*3600T>C
chrA1	9647772	A	G	PASS	intergenic_region	MODIFIER	LOC111559516-LOC109497259	LOC111559516-LOC109497259	intergenic_region	LOC111559516-LOC109497259		-1	n.9647772A>G
chrA1	9648567	G	A	PASS	downstream_gene_variant	MODIFIER	LOC109497259	LOC109497259	transcript	XR_002740523.2	pseudogene	-1	n.*2805C>T
chrA1	9648567	G	A	PASS	intergenic_region	MODIFIER	LOC111559516-LOC109497259	LOC111559516-LOC109497259	intergenic_region	LOC111559516-LOC109497259		-1	n.9648567G>A
chrA1	9654216	A	AT	PASS	intron_variant	MODIFIER	LOC109497259	LOC109497259	transcript	XR_002740523.2	pseudogene	1	n.624-1539_624-1538insA
chrA1	9654394	G	A	PASS	intron_variant	MODIFIER	LOC109497259	LOC109497259	transcript	XR_002740523.2	pseudogene	1	n.624-1716C>T
chrA1	9654715	G	A	PASS	intron_variant	MODIFIER	LOC109497259	LOC109497259	transcript	XR_002740523.2	pseudogene	1	n.624-2037C>T
chrA1	9654809	C	A	PASS	intron_variant	MODIFIER	LOC109497259	LOC109497259	transcript	XR_002740523.2	pseudogene	1	n.624-2131G>T
chrA1	9654820	G	A	PASS	intron_variant	MODIFIER	LOC109497259	LOC109497259	transcript	XR_002740523.2	pseudogene	1	n.624-2142C>T
chrA1	9655086	C	T	PASS	intron_variant	MODIFIER	LOC109497259	LOC109497259	transcript	XR_002740523.2	pseudogene	1	n.624-2408G>A
chrA1	9655093	C	T	PASS	intron_variant	MODIFIER	LOC109497259	LOC109497259	transcript	XR_002740523.2	pseudogene	1	n.624-2415G>A
chrA1	9670984	A	G	PASS	intron_variant	MODIFIER	LOC109497259	LOC109497259	transcript	XR_002740523.2	pseudogene	1	n.623+7836T>C
chrA1	9670984	A	G	PASS	intron_variant	MODIFIER	LOC109497259	LOC109497259	transcript	XR_002153341.3	pseudogene	1	n.623+7836T>C
chrA1	9671545	C	T	PASS	intron_variant	MODIFIER	LOC109497259	LOC109497259	transcript	XR_002740523.2	pseudogene	1	n.623+7275G>A
chrA1	9671545	C	T	PASS	intron_variant	MODIFIER	LOC109497259	LOC109497259	transcript	XR_002153341.3	pseudogene	1	n.623+7275G>A
chrA1	9671888	C	T	PASS	intron_variant	MODIFIER	LOC109497259	LOC109497259	transcript	XR_002740523.2	pseudogene	1	n.623+6932G>A
chrA1	9671888	C	T	PASS	intron_variant	MODIFIER	LOC109497259	LOC109497259	transcript	XR_002153341.3	pseudogene	1	n.623+6932G>A
chrA1	9672859	A	AT	PASS	intron_variant	MODIFIER	LOC109497259	LOC109497259	transcript	XR_002740523.2	pseudogene	1	n.623+5960_623+5961insA
chrA1	9672859	A	AT	PASS	intron_variant	MODIFIER	LOC109497259	LOC109497259	transcript	XR_002153341.3	pseudogene	1	n.623+5960_623+5961insA
chrA1	9673098	G	C	PASS	intron_variant	MODIFIER	LOC109497259	LOC109497259	transcript	XR_002740523.2	pseudogene	1	n.623+5722C>G
chrA1	9673098	G	C	PASS	intron_variant	MODIFIER	LOC109497259	LOC109497259	transcript	XR_002153341.3	pseudogene	1	n.623+5722C>G
chrA1	9673099	C	CT	PASS	intron_variant	MODIFIER	LOC109497259	LOC109497259	transcript	XR_002740523.2	pseudogene	1	n.623+5720_623+5721insA
chrA1	9673099	C	CT	PASS	intron_variant	MODIFIER	LOC109497259	LOC109497259	transcript	XR_002153341.3	pseudogene	1	n.623+5720_623+5721insA
chrA1	9674703	A	C	PASS	intron_variant	MODIFIER	LOC109497259	LOC109497259	transcript	XR_002740523.2	pseudogene	1	n.623+4117T>G
chrA1	9674703	A	C	PASS	intron_variant	MODIFIER	LOC109497259	LOC109497259	transcript	XR_002153341.3	pseudogene	1	n.623+4117T>G
chrA1	9675583	G	T	PASS	upstream_gene_variant	MODIFIER	LOC123382856	LOC123382856	transcript	XR_006591943.1	pseudogene	-1	n.-4164G>T
chrA1	9675583	G	T	PASS	intron_variant	MODIFIER	LOC109497259	LOC109497259	transcript	XR_002740523.2	pseudogene	1	n.623+3237C>A
chrA1	9675583	G	T	PASS	intron_variant	MODIFIER	LOC109497259	LOC109497259	transcript	XR_002153341.3	pseudogene	1	n.623+3237C>A
chrA1	9675731	G	A	PASS	upstream_gene_variant	MODIFIER	LOC123382856	LOC123382856	transcript	XR_006591943.1	pseudogene	-1	n.-4016G>A
chrA1	9675731	G	A	PASS	intron_variant	MODIFIER	LOC109497259	LOC109497259	transcript	XR_002740523.2	pseudogene	1	n.623+3089C>T
chrA1	9675731	G	A	PASS	intron_variant	MODIFIER	LOC109497259	LOC109497259	transcript	XR_002153341.3	pseudogene	1	n.623+3089C>T
chrA1	9676386	CCG	C	PASS	upstream_gene_variant	MODIFIER	LOC123382856	LOC123382856	transcript	XR_006591943.1	pseudogene	-1	n.-3360_-3359delCG
chrA1	9676386	CCG	C	PASS	intron_variant	MODIFIER	LOC109497259	LOC109497259	transcript	XR_002740523.2	pseudogene	1	n.623+2432_623+2433delCG
chrA1	9676386	CCG	C	PASS	intron_variant	MODIFIER	LOC109497259	LOC109497259	transcript	XR_002153341.3	pseudogene	1	n.623+2432_623+2433delCG
chrA1	9677463	A	C	PASS	upstream_gene_variant	MODIFIER	LOC123382856	LOC123382856	transcript	XR_006591943.1	pseudogene	-1	n.-2284A>C
chrA1	9677463	A	C	PASS	intron_variant	MODIFIER	LOC109497259	LOC109497259	transcript	XR_002740523.2	pseudogene	1	n.623+1357T>G
chrA1	9677463	A	C	PASS	intron_variant	MODIFIER	LOC109497259	LOC109497259	transcript	XR_002153341.3	pseudogene	1	n.623+1357T>G
chrA1	9677839	CAA	C	PASS	upstream_gene_variant	MODIFIER	LOC123382856	LOC123382856	transcript	XR_006591943.1	pseudogene	-1	n.-1907_-1906delAA
chrA1	9677839	CAA	C	PASS	intron_variant	MODIFIER	LOC109497259	LOC109497259	transcript	XR_002740523.2	pseudogene	1	n.623+979_623+980delTT
chrA1	9677839	CAA	C	PASS	intron_variant	MODIFIER	LOC109497259	LOC109497259	transcript	XR_002153341.3	pseudogene	1	n.623+979_623+980delTT
chrA1	9680982	C	T	PASS	upstream_gene_variant	MODIFIER	LOC109497259	LOC109497259	transcript	XR_002740523.2	pseudogene	-1	n.-1540G>A
chrA1	9680982	C	T	PASS	upstream_gene_variant	MODIFIER	LOC109497259	LOC109497259	transcript	XR_002153341.3	pseudogene	-1	n.-1540G>A
chrA1	9680982	C	T	PASS	intron_variant	MODIFIER	LOC123382856	LOC123382856	transcript	XR_006591943.1	pseudogene	1	n.794+442C>T
chrA1	9683205	A	G	PASS	upstream_gene_variant	MODIFIER	LOC109497259	LOC109497259	transcript	XR_002740523.2	pseudogene	-1	n.-3763T>C
chrA1	9683205	A	G	PASS	upstream_gene_variant	MODIFIER	LOC109497259	LOC109497259	transcript	XR_002153341.3	pseudogene	-1	n.-3763T>C
chrA1	9683205	A	G	PASS	downstream_gene_variant	MODIFIER	LOC123382856	LOC123382856	transcript	XR_006591943.1	pseudogene	-1	n.*533A>G
chrA1	9683205	A	G	PASS	intergenic_region	MODIFIER	LOC123382856-HMGB1	LOC123382856-HMGB1	intergenic_region	LOC123382856-HMGB1		-1	n.9683205A>G
chrA1	9683372	T	G	PASS	upstream_gene_variant	MODIFIER	LOC109497259	LOC109497259	transcript	XR_002740523.2	pseudogene	-1	n.-3930A>C
chrA1	9683372	T	G	PASS	upstream_gene_variant	MODIFIER	LOC109497259	LOC109497259	transcript	XR_002153341.3	pseudogene	-1	n.-3930A>C
chrA1	9683372	T	G	PASS	downstream_gene_variant	MODIFIER	LOC123382856	LOC123382856	transcript	XR_006591943.1	pseudogene	-1	n.*700T>G
chrA1	9683372	T	G	PASS	intergenic_region	MODIFIER	LOC123382856-HMGB1	LOC123382856-HMGB1	intergenic_region	LOC123382856-HMGB1		-1	n.9683372T>G
chrA1	9683385	G	T	PASS	upstream_gene_variant	MODIFIER	LOC109497259	LOC109497259	transcript	XR_002740523.2	pseudogene	-1	n.-3943C>A
chrA1	9683385	G	T	PASS	upstream_gene_variant	MODIFIER	LOC109497259	LOC109497259	transcript	XR_002153341.3	pseudogene	-1	n.-3943C>A
chrA1	9683385	G	T	PASS	downstream_gene_variant	MODIFIER	LOC123382856	LOC123382856	transcript	XR_006591943.1	pseudogene	-1	n.*713G>T
chrA1	9683385	G	T	PASS	intergenic_region	MODIFIER	LOC123382856-HMGB1	LOC123382856-HMGB1	intergenic_region	LOC123382856-HMGB1		-1	n.9683385G>T
chrA1	9683425	T	C	PASS	upstream_gene_variant	MODIFIER	LOC109497259	LOC109497259	transcript	XR_002740523.2	pseudogene	-1	n.-3983A>G
chrA1	9683425	T	C	PASS	upstream_gene_variant	MODIFIER	LOC109497259	LOC109497259	transcript	XR_002153341.3	pseudogene	-1	n.-3983A>G
chrA1	9683425	T	C	PASS	downstream_gene_variant	MODIFIER	LOC123382856	LOC123382856	transcript	XR_006591943.1	pseudogene	-1	n.*753T>C
chrA1	9683425	T	C	PASS	intergenic_region	MODIFIER	LOC123382856-HMGB1	LOC123382856-HMGB1	intergenic_region	LOC123382856-HMGB1		-1	n.9683425T>C
chrA1	9683430	T	A	PASS	upstream_gene_variant	MODIFIER	LOC109497259	LOC109497259	transcript	XR_002740523.2	pseudogene	-1	n.-3988A>T
chrA1	9683430	T	A	PASS	upstream_gene_variant	MODIFIER	LOC109497259	LOC109497259	transcript	XR_002153341.3	pseudogene	-1	n.-3988A>T
chrA1	9683430	T	A	PASS	downstream_gene_variant	MODIFIER	LOC123382856	LOC123382856	transcript	XR_006591943.1	pseudogene	-1	n.*758T>A
chrA1	9683430	T	A	PASS	intergenic_region	MODIFIER	LOC123382856-HMGB1	LOC123382856-HMGB1	intergenic_region	LOC123382856-HMGB1		-1	n.9683430T>A
chrA1	9683572	C	T	PASS	upstream_gene_variant	MODIFIER	LOC109497259	LOC109497259	transcript	XR_002740523.2	pseudogene	-1	n.-4130G>A
chrA1	9683572	C	T	PASS	upstream_gene_variant	MODIFIER	LOC109497259	LOC109497259	transcript	XR_002153341.3	pseudogene	-1	n.-4130G>A
chrA1	9683572	C	T	PASS	downstream_gene_variant	MODIFIER	LOC123382856	LOC123382856	transcript	XR_006591943.1	pseudogene	-1	n.*900C>T
chrA1	9683572	C	T	PASS	intergenic_region	MODIFIER	LOC123382856-HMGB1	LOC123382856-HMGB1	intergenic_region	LOC123382856-HMGB1		-1	n.9683572C>T
chrA1	9684089	T	A	PASS	upstream_gene_variant	MODIFIER	LOC109497259	LOC109497259	transcript	XR_002740523.2	pseudogene	-1	n.-4647A>T
chrA1	9684089	T	A	PASS	upstream_gene_variant	MODIFIER	LOC109497259	LOC109497259	transcript	XR_002153341.3	pseudogene	-1	n.-4647A>T
chrA1	9684089	T	A	PASS	downstream_gene_variant	MODIFIER	LOC123382856	LOC123382856	transcript	XR_006591943.1	pseudogene	-1	n.*1417T>A
chrA1	9684089	T	A	PASS	intergenic_region	MODIFIER	LOC123382856-HMGB1	LOC123382856-HMGB1	intergenic_region	LOC123382856-HMGB1		-1	n.9684089T>A
chrA1	9684847	T	C	PASS	downstream_gene_variant	MODIFIER	LOC123382856	LOC123382856	transcript	XR_006591943.1	pseudogene	-1	n.*2175T>C
chrA1	9684847	T	C	PASS	intergenic_region	MODIFIER	LOC123382856-HMGB1	LOC123382856-HMGB1	intergenic_region	LOC123382856-HMGB1		-1	n.9684847T>C
chrA1	9686650	T	TAAA	PASS	downstream_gene_variant	MODIFIER	LOC123382856	LOC123382856	transcript	XR_006591943.1	pseudogene	-1	n.*3978_*3979insAAA
chrA1	9686650	T	TAAA	PASS	intergenic_region	MODIFIER	LOC123382856-HMGB1	LOC123382856-HMGB1	intergenic_region	LOC123382856-HMGB1		-1	n.9686650_9686651insAAA
chrA1	9687147	AT	A	PASS	downstream_gene_variant	MODIFIER	LOC123382856	LOC123382856	transcript	XR_006591943.1	pseudogene	-1	n.*4476delT
chrA1	9687147	AT	A	PASS	intergenic_region	MODIFIER	LOC123382856-HMGB1	LOC123382856-HMGB1	intergenic_region	LOC123382856-HMGB1		-1	n.9687148delT
chrA1	9687596	G	A	PASS	downstream_gene_variant	MODIFIER	LOC123382856	LOC123382856	transcript	XR_006591943.1	pseudogene	-1	n.*4924G>A
chrA1	9687596	G	A	PASS	intergenic_region	MODIFIER	LOC123382856-HMGB1	LOC123382856-HMGB1	intergenic_region	LOC123382856-HMGB1		-1	n.9687596G>A
chrA1	9687792	A	G	PASS	intergenic_region	MODIFIER	LOC123382856-HMGB1	LOC123382856-HMGB1	intergenic_region	LOC123382856-HMGB1		-1	n.9687792A>G
chrA1	9690270	A	G	PASS	intergenic_region	MODIFIER	LOC123382856-HMGB1	LOC123382856-HMGB1	intergenic_region	LOC123382856-HMGB1		-1	n.9690270A>G
chrA1	9690369	C	T	PASS	intergenic_region	MODIFIER	LOC123382856-HMGB1	LOC123382856-HMGB1	intergenic_region	LOC123382856-HMGB1		-1	n.9690369C>T
chrA1	9690699	C	G	PASS	intergenic_region	MODIFIER	LOC123382856-HMGB1	LOC123382856-HMGB1	intergenic_region	LOC123382856-HMGB1		-1	n.9690699C>G
chrA1	9692438	C	T	PASS	intergenic_region	MODIFIER	LOC123382856-HMGB1	LOC123382856-HMGB1	intergenic_region	LOC123382856-HMGB1		-1	n.9692438C>T
chrA1	9697263	G	A	PASS	intergenic_region	MODIFIER	LOC123382856-HMGB1	LOC123382856-HMGB1	intergenic_region	LOC123382856-HMGB1		-1	n.9697263G>A
chrA1	9700193	G	A	PASS	intergenic_region	MODIFIER	LOC123382856-HMGB1	LOC123382856-HMGB1	intergenic_region	LOC123382856-HMGB1		-1	n.9700193G>A
chrA1	9702222	G	A	PASS	intergenic_region	MODIFIER	LOC123382856-HMGB1	LOC123382856-HMGB1	intergenic_region	LOC123382856-HMGB1		-1	n.9702222G>A
chrA1	9702234	G	C	PASS	intergenic_region	MODIFIER	LOC123382856-HMGB1	LOC123382856-HMGB1	intergenic_region	LOC123382856-HMGB1		-1	n.9702234G>C
chrA1	9703305	G	A	PASS	intergenic_region	MODIFIER	LOC123382856-HMGB1	LOC123382856-HMGB1	intergenic_region	LOC123382856-HMGB1		-1	n.9703305G>A
chrA1	9705071	CCA	C	PASS	intergenic_region	MODIFIER	LOC123382856-HMGB1	LOC123382856-HMGB1	intergenic_region	LOC123382856-HMGB1		-1	n.9705072_9705073delCA
chrA1	9705334	GC	G	PASS	intergenic_region	MODIFIER	LOC123382856-HMGB1	LOC123382856-HMGB1	intergenic_region	LOC123382856-HMGB1		-1	n.9705335delC
chrA1	9710435	A	AGC	PASS	intergenic_region	MODIFIER	LOC123382856-HMGB1	LOC123382856-HMGB1	intergenic_region	LOC123382856-HMGB1		-1	n.9710435_9710436insGC
chrA1	9710895	A	C	PASS	intergenic_region	MODIFIER	LOC123382856-HMGB1	LOC123382856-HMGB1	intergenic_region	LOC123382856-HMGB1		-1	n.9710895A>C
chrA1	9712918	C	T	PASS	intergenic_region	MODIFIER	LOC123382856-HMGB1	LOC123382856-HMGB1	intergenic_region	LOC123382856-HMGB1		-1	n.9712918C>T
chrA1	10270069	C	T	PASS	intergenic_region	MODIFIER	LOC109497276-LOC102900692	LOC109497276-LOC102900692	intergenic_region	LOC109497276-LOC102900692		-1	n.10270069C>T
chrA1	10321936	G	GGCCC	PASS	upstream_gene_variant	MODIFIER	LOC102899192	LOC102899192	transcript	XR_006592844.1	pseudogene	-1	n.-87_-86insGCCC
chrA1	10321936	G	GGCCC	PASS	upstream_gene_variant	MODIFIER	LOC102899192	LOC102899192	transcript	XR_006592845.1	pseudogene	-1	n.-87_-86insGCCC
chrA1	10321936	G	GGCCC	PASS	intron_variant	MODIFIER	LOC102899192	LOC102899192	transcript	XR_006592849.1	pseudogene	1	n.140+53_140+54insCCCG
chrA1	10321936	G	GGCCC	PASS	intron_variant	MODIFIER	LOC102899192	LOC102899192	transcript	XR_006592846.1	pseudogene	1	n.139+29_139+30insCCCG
chrA1	10321936	G	GGCCC	PASS	non_coding_transcript_exon_variant	MODIFIER	LOC102899192	LOC102899192	transcript	XR_006592841.1	pseudogene	1	n.217_218insCCCG
chrA1	10500169	AAG	A	PASS	3_prime_UTR_variant	MODIFIER	B3GLCT	B3GLCT	transcript	XM_045050574.1	protein_coding	15	c.*716_*717delGA
chrA1	10500169	AAG	A	PASS	3_prime_UTR_variant	MODIFIER	B3GLCT	B3GLCT	transcript	XM_045050708.1	protein_coding	15	c.*716_*717delGA
chrA1	10500169	AAG	A	PASS	3_prime_UTR_variant	MODIFIER	B3GLCT	B3GLCT	transcript	XM_045050671.1	protein_coding	15	c.*716_*717delGA
chrA1	10500169	AAG	A	PASS	3_prime_UTR_variant	MODIFIER	B3GLCT	B3GLCT	transcript	XM_045050614.1	protein_coding	15	c.*716_*717delGA
chrA1	10500169	AAG	A	PASS	3_prime_UTR_variant	MODIFIER	B3GLCT	B3GLCT	transcript	XM_045050640.1	protein_coding	14	c.*716_*717delGA
chrA1	10500169	AAG	A	PASS	3_prime_UTR_variant	MODIFIER	B3GLCT	B3GLCT	transcript	XM_045050749.1	protein_coding	14	c.*716_*717delGA
chrA1	10878471	A	G	PASS	intron_variant	MODIFIER	LOC109497305	LOC109497305	transcript	XR_006593233.1	pseudogene	1	n.394+44048T>C
chrA1	10878471	A	G	PASS	intron_variant	MODIFIER	LOC109497305	LOC109497305	transcript	XR_002740634.2	pseudogene	1	n.386+44048T>C
chrA1	11160057	C	A	PASS	intron_variant	MODIFIER	FRY	FRY	transcript	XM_045051411.1	protein_coding	2	c.-253-12516C>A
chrA1	11160057	C	A	PASS	intron_variant	MODIFIER	FRY	FRY	transcript	XM_045051389.1	protein_coding	1	c.-253-12516C>A
chrA1	11328001	T	A	PASS	intron_variant	MODIFIER	FRY	FRY	transcript	XM_045051146.1	protein_coding	3	c.555+3748T>A
chrA1	11328001	T	A	PASS	intron_variant	MODIFIER	FRY	FRY	transcript	XM_045051411.1	protein_coding	5	c.174+3748T>A
chrA1	11328001	T	A	PASS	intron_variant	MODIFIER	FRY	FRY	transcript	XM_045051389.1	protein_coding	4	c.174+3748T>A
chrA1	11328001	T	A	PASS	intron_variant	MODIFIER	FRY	FRY	transcript	XM_023250547.2	protein_coding	3	c.555+3748T>A
chrA1	11328001	T	A	PASS	intron_variant	MODIFIER	FRY	FRY	transcript	XM_045051171.1	protein_coding	3	c.555+3748T>A
chrA1	11328001	T	A	PASS	intron_variant	MODIFIER	FRY	FRY	transcript	XM_045051223.1	protein_coding	3	c.555+3748T>A
chrA1	11328001	T	A	PASS	intron_variant	MODIFIER	FRY	FRY	transcript	XM_045051293.1	protein_coding	3	c.555+3748T>A
chrA1	11328001	T	A	PASS	intron_variant	MODIFIER	FRY	FRY	transcript	XM_019825125.3	protein_coding	3	c.324+3748T>A
chrA1	11328001	T	A	PASS	intron_variant	MODIFIER	FRY	FRY	transcript	XM_045051325.1	protein_coding	3	c.324+3748T>A
chrA1	11328001	T	A	PASS	intron_variant	MODIFIER	FRY	FRY	transcript	XM_045051350.1	protein_coding	3	c.315+3748T>A
chrA1	11477762	C	T	PASS	intron_variant	MODIFIER	FRY	FRY	transcript	XM_045051146.1	protein_coding	52	c.7705-775C>T
chrA1	11477762	C	T	PASS	intron_variant	MODIFIER	FRY	FRY	transcript	XM_045051411.1	protein_coding	54	c.7324-775C>T
chrA1	11477762	C	T	PASS	intron_variant	MODIFIER	FRY	FRY	transcript	XM_045051389.1	protein_coding	53	c.7324-775C>T
chrA1	11477762	C	T	PASS	intron_variant	MODIFIER	FRY	FRY	transcript	XM_023250547.2	protein_coding	51	c.7648-775C>T
chrA1	11477762	C	T	PASS	intron_variant	MODIFIER	FRY	FRY	transcript	XM_045051171.1	protein_coding	52	c.7704+2565C>T
chrA1	11477762	C	T	PASS	intron_variant	MODIFIER	FRY	FRY	transcript	XM_045051223.1	protein_coding	52	c.7705-775C>T
chrA1	11477762	C	T	PASS	intron_variant	MODIFIER	FRY	FRY	transcript	XM_045051293.1	protein_coding	52	c.7705-775C>T
chrA1	11477762	C	T	PASS	intron_variant	MODIFIER	FRY	FRY	transcript	XM_019825125.3	protein_coding	51	c.7416+2565C>T
chrA1	11477762	C	T	PASS	intron_variant	MODIFIER	FRY	FRY	transcript	XM_045051325.1	protein_coding	52	c.7474-775C>T
chrA1	11477762	C	T	PASS	intron_variant	MODIFIER	FRY	FRY	transcript	XM_045051350.1	protein_coding	52	c.7465-775C>T
chrA1	11635837	G	A	PASS	intron_variant	MODIFIER	N4BP2L1	N4BP2L1	transcript	XM_023250585.2	protein_coding	1	c.180-11757C>T
chrA1	11635837	G	A	PASS	intron_variant	MODIFIER	N4BP2L1	N4BP2L1	transcript	XM_023250588.2	protein_coding	1	c.180-11757C>T
chrA1	11635837	G	A	PASS	intron_variant	MODIFIER	N4BP2L1	N4BP2L1	transcript	XM_023250587.2	protein_coding	1	c.180-11757C>T
chrA1	11635837	G	A	PASS	intron_variant	MODIFIER	N4BP2L1	N4BP2L1	transcript	XM_045051751.1	protein_coding	1	c.180-11757C>T
chrA1	11644398	A	C	PASS	intron_variant	MODIFIER	N4BP2L1	N4BP2L1	transcript	XM_023250585.2	protein_coding	1	c.179+5579T>G
chrA1	11644398	A	C	PASS	intron_variant	MODIFIER	N4BP2L1	N4BP2L1	transcript	XM_023250588.2	protein_coding	1	c.179+5579T>G
chrA1	11644398	A	C	PASS	intron_variant	MODIFIER	N4BP2L1	N4BP2L1	transcript	XM_023250587.2	protein_coding	1	c.179+5579T>G
chrA1	11644398	A	C	PASS	intron_variant	MODIFIER	N4BP2L1	N4BP2L1	transcript	XM_045051751.1	protein_coding	1	c.179+5579T>G
chrA1	11666113	T	C	PASS	intron_variant	MODIFIER	LOC101080934	LOC101080934	transcript	XM_006927220.5	protein_coding	6	c.1698-2501A>G
chrA1	11666113	T	C	PASS	intron_variant	MODIFIER	LOC101080934	LOC101080934	transcript	XM_019825150.3	protein_coding	6	c.1698-2501A>G
chrA1	11666113	T	C	PASS	intron_variant	MODIFIER	LOC101080934	LOC101080934	transcript	XM_045051637.1	protein_coding	7	c.1706-2501A>G
chrA1	11666116	C	A	PASS	intron_variant	MODIFIER	LOC101080934	LOC101080934	transcript	XM_006927220.5	protein_coding	6	c.1698-2504G>T
chrA1	11666116	C	A	PASS	intron_variant	MODIFIER	LOC101080934	LOC101080934	transcript	XM_019825150.3	protein_coding	6	c.1698-2504G>T
chrA1	11666116	C	A	PASS	intron_variant	MODIFIER	LOC101080934	LOC101080934	transcript	XM_045051637.1	protein_coding	7	c.1706-2504G>T
chrA1	12227141	CTGAG	C	PASS	upstream_gene_variant	MODIFIER	LOC109497405	LOC109497405	transcript	XR_002153589.3	pseudogene	-1	n.-3620_-3617delCTCA
chrA1	12227141	CTGAG	C	PASS	intergenic_region	MODIFIER	LOC109497405-STARD13	LOC109497405-STARD13	intergenic_region	LOC109497405-STARD13		-1	n.12227142_12227145delTGAG
chrA1	12265420	C	T	PASS	intron_variant	MODIFIER	STARD13	STARD13	transcript	XM_003980318.5	protein_coding	4	c.388-789G>A
chrA1	12265420	C	T	PASS	intron_variant	MODIFIER	STARD13	STARD13	transcript	XM_045051825.1	protein_coding	4	c.283-789G>A
chrA1	12265420	C	T	PASS	intron_variant	MODIFIER	STARD13	STARD13	transcript	XM_003980317.5	protein_coding	4	c.388-789G>A
chrA1	12305400	A	G	PASS	intron_variant	MODIFIER	STARD13	STARD13	transcript	XM_003980318.5	protein_coding	1	c.170-5671T>C
chrA1	12305400	A	G	PASS	intron_variant	MODIFIER	STARD13	STARD13	transcript	XM_045051825.1	protein_coding	1	c.65-5671T>C
chrA1	12305400	A	G	PASS	intron_variant	MODIFIER	STARD13	STARD13	transcript	XM_003980317.5	protein_coding	1	c.170-5671T>C
chrA1	12305407	C	T	PASS	intron_variant	MODIFIER	STARD13	STARD13	transcript	XM_003980318.5	protein_coding	1	c.170-5678G>A
chrA1	12305407	C	T	PASS	intron_variant	MODIFIER	STARD13	STARD13	transcript	XM_045051825.1	protein_coding	1	c.65-5678G>A
chrA1	12305407	C	T	PASS	intron_variant	MODIFIER	STARD13	STARD13	transcript	XM_003980317.5	protein_coding	1	c.170-5678G>A
chrA1	12305818	T	A	PASS	intron_variant	MODIFIER	STARD13	STARD13	transcript	XM_003980318.5	protein_coding	1	c.170-6089A>T
chrA1	12305818	T	A	PASS	intron_variant	MODIFIER	STARD13	STARD13	transcript	XM_045051825.1	protein_coding	1	c.65-6089A>T
chrA1	12305818	T	A	PASS	intron_variant	MODIFIER	STARD13	STARD13	transcript	XM_003980317.5	protein_coding	1	c.170-6089A>T
chrA1	12498438	CTCTCTCTCTCTCTCTCTCTCTG	C	PASS	intergenic_region	MODIFIER	LOC123385589-RFC3	LOC123385589-RFC3	intergenic_region	LOC123385589-RFC3		-1	n.12498439_12498460delTCTCTCTCTCTCTCTCTCTCTG
chrA1	12502944	C	T	PASS	intergenic_region	MODIFIER	LOC123385589-RFC3	LOC123385589-RFC3	intergenic_region	LOC123385589-RFC3		-1	n.12502944C>T
chrA1	12523491	G	A	PASS	intergenic_region	MODIFIER	LOC123385589-RFC3	LOC123385589-RFC3	intergenic_region	LOC123385589-RFC3		-1	n.12523491G>A
chrA1	12528798	G	A	PASS	intergenic_region	MODIFIER	LOC123385589-RFC3	LOC123385589-RFC3	intergenic_region	LOC123385589-RFC3		-1	n.12528798G>A
chrA1	12531898	C	T	PASS	intergenic_region	MODIFIER	LOC123385589-RFC3	LOC123385589-RFC3	intergenic_region	LOC123385589-RFC3		-1	n.12531898C>T
chrA1	12544169	G	A	PASS	intergenic_region	MODIFIER	LOC123385589-RFC3	LOC123385589-RFC3	intergenic_region	LOC123385589-RFC3		-1	n.12544169G>A
chrA1	12549622	C	T	PASS	intergenic_region	MODIFIER	LOC123385589-RFC3	LOC123385589-RFC3	intergenic_region	LOC123385589-RFC3		-1	n.12549622C>T
chrA1	12558997	G	GTC	PASS	intergenic_region	MODIFIER	LOC123385589-RFC3	LOC123385589-RFC3	intergenic_region	LOC123385589-RFC3		-1	n.12558997_12558998insTC
chrA1	12571741	C	T	PASS	intergenic_region	MODIFIER	LOC123385589-RFC3	LOC123385589-RFC3	intergenic_region	LOC123385589-RFC3		-1	n.12571741C>T
chrA1	12581333	C	T	PASS	intergenic_region	MODIFIER	LOC123385589-RFC3	LOC123385589-RFC3	intergenic_region	LOC123385589-RFC3		-1	n.12581333C>T
chrA1	12581406	G	C	PASS	intergenic_region	MODIFIER	LOC123385589-RFC3	LOC123385589-RFC3	intergenic_region	LOC123385589-RFC3		-1	n.12581406G>C
chrA1	12592269	T	C	PASS	intergenic_region	MODIFIER	LOC123385589-RFC3	LOC123385589-RFC3	intergenic_region	LOC123385589-RFC3		-1	n.12592269T>C
chrA1	12596552	G	A	PASS	intergenic_region	MODIFIER	LOC123385589-RFC3	LOC123385589-RFC3	intergenic_region	LOC123385589-RFC3		-1	n.12596552G>A
chrA1	12598062	A	AT	PASS	intergenic_region	MODIFIER	LOC123385589-RFC3	LOC123385589-RFC3	intergenic_region	LOC123385589-RFC3		-1	n.12598062_12598063insT
chrA1	12598363	G	A	PASS	intergenic_region	MODIFIER	LOC123385589-RFC3	LOC123385589-RFC3	intergenic_region	LOC123385589-RFC3		-1	n.12598363G>A
chrA1	12600640	C	T	PASS	intergenic_region	MODIFIER	LOC123385589-RFC3	LOC123385589-RFC3	intergenic_region	LOC123385589-RFC3		-1	n.12600640C>T
chrA1	12601406	GAGATA	G	PASS	intergenic_region	MODIFIER	LOC123385589-RFC3	LOC123385589-RFC3	intergenic_region	LOC123385589-RFC3		-1	n.12601407_12601411delAGATA
chrA1	12602408	C	T	PASS	intergenic_region	MODIFIER	LOC123385589-RFC3	LOC123385589-RFC3	intergenic_region	LOC123385589-RFC3		-1	n.12602408C>T
chrA1	12606145	AT	A	PASS	intergenic_region	MODIFIER	LOC123385589-RFC3	LOC123385589-RFC3	intergenic_region	LOC123385589-RFC3		-1	n.12606146delT
chrA1	12607322	C	T	PASS	intergenic_region	MODIFIER	LOC123385589-RFC3	LOC123385589-RFC3	intergenic_region	LOC123385589-RFC3		-1	n.12607322C>T
chrA1	12618457	C	T	PASS	intergenic_region	MODIFIER	LOC123385589-RFC3	LOC123385589-RFC3	intergenic_region	LOC123385589-RFC3		-1	n.12618457C>T
chrA1	12619209	G	A	PASS	intergenic_region	MODIFIER	LOC123385589-RFC3	LOC123385589-RFC3	intergenic_region	LOC123385589-RFC3		-1	n.12619209G>A
chrA1	12620716	T	G	PASS	intergenic_region	MODIFIER	LOC123385589-RFC3	LOC123385589-RFC3	intergenic_region	LOC123385589-RFC3		-1	n.12620716T>G
chrA1	12627867	G	A	PASS	intergenic_region	MODIFIER	LOC123385589-RFC3	LOC123385589-RFC3	intergenic_region	LOC123385589-RFC3		-1	n.12627867G>A
chrA1	12634493	A	G	PASS	intergenic_region	MODIFIER	LOC123385589-RFC3	LOC123385589-RFC3	intergenic_region	LOC123385589-RFC3		-1	n.12634493A>G
chrA1	12636420	C	A	PASS	intergenic_region	MODIFIER	LOC123385589-RFC3	LOC123385589-RFC3	intergenic_region	LOC123385589-RFC3		-1	n.12636420C>A
chrA1	12636421	TGA	T	PASS	intergenic_region	MODIFIER	LOC123385589-RFC3	LOC123385589-RFC3	intergenic_region	LOC123385589-RFC3		-1	n.12636422_12636423delGA
chrA1	12641803	T	C	PASS	intergenic_region	MODIFIER	LOC123385589-RFC3	LOC123385589-RFC3	intergenic_region	LOC123385589-RFC3		-1	n.12641803T>C
chrA1	12642439	G	A	PASS	intergenic_region	MODIFIER	LOC123385589-RFC3	LOC123385589-RFC3	intergenic_region	LOC123385589-RFC3		-1	n.12642439G>A
chrA1	12647286	T	G	PASS	intergenic_region	MODIFIER	LOC123385589-RFC3	LOC123385589-RFC3	intergenic_region	LOC123385589-RFC3		-1	n.12647286T>G
chrA1	12652329	C	T	PASS	intergenic_region	MODIFIER	LOC123385589-RFC3	LOC123385589-RFC3	intergenic_region	LOC123385589-RFC3		-1	n.12652329C>T
chrA1	12652931	C	T	PASS	intergenic_region	MODIFIER	LOC123385589-RFC3	LOC123385589-RFC3	intergenic_region	LOC123385589-RFC3		-1	n.12652931C>T
chrA1	12653453	G	A	PASS	intergenic_region	MODIFIER	LOC123385589-RFC3	LOC123385589-RFC3	intergenic_region	LOC123385589-RFC3		-1	n.12653453G>A
chrA1	12673379	T	G	PASS	intergenic_region	MODIFIER	LOC123385589-RFC3	LOC123385589-RFC3	intergenic_region	LOC123385589-RFC3		-1	n.12673379T>G
chrA1	12679697	C	T	PASS	intergenic_region	MODIFIER	LOC123385589-RFC3	LOC123385589-RFC3	intergenic_region	LOC123385589-RFC3		-1	n.12679697C>T
chrA1	12699585	A	AAT	PASS	intergenic_region	MODIFIER	LOC123385589-RFC3	LOC123385589-RFC3	intergenic_region	LOC123385589-RFC3		-1	n.12699585_12699586insAT
chrA1	12706870	T	TGTG	PASS	intergenic_region	MODIFIER	LOC123385589-RFC3	LOC123385589-RFC3	intergenic_region	LOC123385589-RFC3		-1	n.12706870_12706871insGTG
chrA1	12717333	T	C	PASS	intergenic_region	MODIFIER	LOC123385589-RFC3	LOC123385589-RFC3	intergenic_region	LOC123385589-RFC3		-1	n.12717333T>C
chrA1	12819709	G	A	PASS	intergenic_region	MODIFIER	LOC123385589-RFC3	LOC123385589-RFC3	intergenic_region	LOC123385589-RFC3		-1	n.12819709G>A
chrA1	13074216	G	A	PASS	intergenic_region	MODIFIER	LOC109497409-LOC123383758	LOC109497409-LOC123383758	intergenic_region	LOC109497409-LOC123383758		-1	n.13074216G>A
chrA1	13088527	G	A	PASS	intergenic_region	MODIFIER	LOC109497409-LOC123383758	LOC109497409-LOC123383758	intergenic_region	LOC109497409-LOC123383758		-1	n.13088527G>A
chrA1	13102976	A	G	PASS	intergenic_region	MODIFIER	LOC109497409-LOC123383758	LOC109497409-LOC123383758	intergenic_region	LOC109497409-LOC123383758		-1	n.13102976A>G
chrA1	13121166	G	C	PASS	intergenic_region	MODIFIER	LOC109497409-LOC123383758	LOC109497409-LOC123383758	intergenic_region	LOC109497409-LOC123383758		-1	n.13121166G>C
chrA1	13123372	C	G	PASS	intergenic_region	MODIFIER	LOC109497409-LOC123383758	LOC109497409-LOC123383758	intergenic_region	LOC109497409-LOC123383758		-1	n.13123372C>G
chrA1	13123646	C	T	PASS	intergenic_region	MODIFIER	LOC109497409-LOC123383758	LOC109497409-LOC123383758	intergenic_region	LOC109497409-LOC123383758		-1	n.13123646C>T
chrA1	13123831	C	T	PASS	intergenic_region	MODIFIER	LOC109497409-LOC123383758	LOC109497409-LOC123383758	intergenic_region	LOC109497409-LOC123383758		-1	n.13123831C>T
chrA1	13124293	C	T	PASS	intergenic_region	MODIFIER	LOC109497409-LOC123383758	LOC109497409-LOC123383758	intergenic_region	LOC109497409-LOC123383758		-1	n.13124293C>T
chrA1	13127373	A	G	PASS	intergenic_region	MODIFIER	LOC109497409-LOC123383758	LOC109497409-LOC123383758	intergenic_region	LOC109497409-LOC123383758		-1	n.13127373A>G
chrA1	13129532	A	G	PASS	intergenic_region	MODIFIER	LOC109497409-LOC123383758	LOC109497409-LOC123383758	intergenic_region	LOC109497409-LOC123383758		-1	n.13129532A>G
chrA1	13130388	A	G	PASS	intergenic_region	MODIFIER	LOC109497409-LOC123383758	LOC109497409-LOC123383758	intergenic_region	LOC109497409-LOC123383758		-1	n.13130388A>G
chrA1	13131525	G	A	PASS	intergenic_region	MODIFIER	LOC109497409-LOC123383758	LOC109497409-LOC123383758	intergenic_region	LOC109497409-LOC123383758		-1	n.13131525G>A
chrA1	13132344	G	A	PASS	intergenic_region	MODIFIER	LOC109497409-LOC123383758	LOC109497409-LOC123383758	intergenic_region	LOC109497409-LOC123383758		-1	n.13132344G>A
chrA1	13133854	A	G	PASS	intergenic_region	MODIFIER	LOC109497409-LOC123383758	LOC109497409-LOC123383758	intergenic_region	LOC109497409-LOC123383758		-1	n.13133854A>G
chrA1	13135462	G	A	PASS	intergenic_region	MODIFIER	LOC109497409-LOC123383758	LOC109497409-LOC123383758	intergenic_region	LOC109497409-LOC123383758		-1	n.13135462G>A
chrA1	13135991	C	T	PASS	intergenic_region	MODIFIER	LOC109497409-LOC123383758	LOC109497409-LOC123383758	intergenic_region	LOC109497409-LOC123383758		-1	n.13135991C>T
chrA1	13137008	AC	A	PASS	intergenic_region	MODIFIER	LOC109497409-LOC123383758	LOC109497409-LOC123383758	intergenic_region	LOC109497409-LOC123383758		-1	n.13137009delC
chrA1	13137012	A	T	PASS	intergenic_region	MODIFIER	LOC109497409-LOC123383758	LOC109497409-LOC123383758	intergenic_region	LOC109497409-LOC123383758		-1	n.13137012A>T
chrA1	13141131	T	C	PASS	intergenic_region	MODIFIER	LOC109497409-LOC123383758	LOC109497409-LOC123383758	intergenic_region	LOC109497409-LOC123383758		-1	n.13141131T>C
chrA1	13143949	TG	T	PASS	intergenic_region	MODIFIER	LOC109497409-LOC123383758	LOC109497409-LOC123383758	intergenic_region	LOC109497409-LOC123383758		-1	n.13143950delG
chrA1	13145027	A	G	PASS	intergenic_region	MODIFIER	LOC109497409-LOC123383758	LOC109497409-LOC123383758	intergenic_region	LOC109497409-LOC123383758		-1	n.13145027A>G
chrA1	13145083	AG	A	PASS	intergenic_region	MODIFIER	LOC109497409-LOC123383758	LOC109497409-LOC123383758	intergenic_region	LOC109497409-LOC123383758		-1	n.13145084delG
chrA1	13145700	A	AG	PASS	intergenic_region	MODIFIER	LOC109497409-LOC123383758	LOC109497409-LOC123383758	intergenic_region	LOC109497409-LOC123383758		-1	n.13145700_13145701insG
chrA1	13146674	GC	G	PASS	intergenic_region	MODIFIER	LOC109497409-LOC123383758	LOC109497409-LOC123383758	intergenic_region	LOC109497409-LOC123383758		-1	n.13146675delC
chrA1	13147328	C	A	PASS	intergenic_region	MODIFIER	LOC109497409-LOC123383758	LOC109497409-LOC123383758	intergenic_region	LOC109497409-LOC123383758		-1	n.13147328C>A
chrA1	13151138	C	T	PASS	intergenic_region	MODIFIER	LOC109497409-LOC123383758	LOC109497409-LOC123383758	intergenic_region	LOC109497409-LOC123383758		-1	n.13151138C>T
chrA1	13155047	G	A	PASS	intergenic_region	MODIFIER	LOC109497409-LOC123383758	LOC109497409-LOC123383758	intergenic_region	LOC109497409-LOC123383758		-1	n.13155047G>A
chrA1	13155710	T	G	PASS	intergenic_region	MODIFIER	LOC109497409-LOC123383758	LOC109497409-LOC123383758	intergenic_region	LOC109497409-LOC123383758		-1	n.13155710T>G
chrA1	13156740	G	A	PASS	intergenic_region	MODIFIER	LOC109497409-LOC123383758	LOC109497409-LOC123383758	intergenic_region	LOC109497409-LOC123383758		-1	n.13156740G>A
chrA1	13157076	C	T	PASS	intergenic_region	MODIFIER	LOC109497409-LOC123383758	LOC109497409-LOC123383758	intergenic_region	LOC109497409-LOC123383758		-1	n.13157076C>T
chrA1	13158046	TTG	T	PASS	intergenic_region	MODIFIER	LOC109497409-LOC123383758	LOC109497409-LOC123383758	intergenic_region	LOC109497409-LOC123383758		-1	n.13158047_13158048delTG
chrA1	13158376	G	C	PASS	intergenic_region	MODIFIER	LOC109497409-LOC123383758	LOC109497409-LOC123383758	intergenic_region	LOC109497409-LOC123383758		-1	n.13158376G>C
chrA1	13158407	C	CT	PASS	intergenic_region	MODIFIER	LOC109497409-LOC123383758	LOC109497409-LOC123383758	intergenic_region	LOC109497409-LOC123383758		-1	n.13158407_13158408insT
chrA1	13161002	ATCAG	A	PASS	intergenic_region	MODIFIER	LOC109497409-LOC123383758	LOC109497409-LOC123383758	intergenic_region	LOC109497409-LOC123383758		-1	n.13161003_13161006delTCAG
chrA1	13161373	G	A	PASS	intergenic_region	MODIFIER	LOC109497409-LOC123383758	LOC109497409-LOC123383758	intergenic_region	LOC109497409-LOC123383758		-1	n.13161373G>A
chrA1	13162416	C	T	PASS	intergenic_region	MODIFIER	LOC109497409-LOC123383758	LOC109497409-LOC123383758	intergenic_region	LOC109497409-LOC123383758		-1	n.13162416C>T
chrA1	13162665	G	A	PASS	intergenic_region	MODIFIER	LOC109497409-LOC123383758	LOC109497409-LOC123383758	intergenic_region	LOC109497409-LOC123383758		-1	n.13162665G>A
chrA1	13163424	G	C	PASS	intergenic_region	MODIFIER	LOC109497409-LOC123383758	LOC109497409-LOC123383758	intergenic_region	LOC109497409-LOC123383758		-1	n.13163424G>C
chrA1	13163439	G	A	PASS	intergenic_region	MODIFIER	LOC109497409-LOC123383758	LOC109497409-LOC123383758	intergenic_region	LOC109497409-LOC123383758		-1	n.13163439G>A
chrA1	13163775	C	T	PASS	intergenic_region	MODIFIER	LOC109497409-LOC123383758	LOC109497409-LOC123383758	intergenic_region	LOC109497409-LOC123383758		-1	n.13163775C>T
chrA1	13164372	A	T	PASS	intergenic_region	MODIFIER	LOC109497409-LOC123383758	LOC109497409-LOC123383758	intergenic_region	LOC109497409-LOC123383758		-1	n.13164372A>T
chrA1	13164801	T	C	PASS	intergenic_region	MODIFIER	LOC109497409-LOC123383758	LOC109497409-LOC123383758	intergenic_region	LOC109497409-LOC123383758		-1	n.13164801T>C
chrA1	13165280	T	A	PASS	intergenic_region	MODIFIER	LOC109497409-LOC123383758	LOC109497409-LOC123383758	intergenic_region	LOC109497409-LOC123383758		-1	n.13165280T>A
chrA1	13165958	TTGATC	T	PASS	intergenic_region	MODIFIER	LOC109497409-LOC123383758	LOC109497409-LOC123383758	intergenic_region	LOC109497409-LOC123383758		-1	n.13165959_13165963delTGATC
chrA1	13166540	G	A	PASS	intergenic_region	MODIFIER	LOC109497409-LOC123383758	LOC109497409-LOC123383758	intergenic_region	LOC109497409-LOC123383758		-1	n.13166540G>A
chrA1	13167214	TTAAC	T	PASS	intergenic_region	MODIFIER	LOC109497409-LOC123383758	LOC109497409-LOC123383758	intergenic_region	LOC109497409-LOC123383758		-1	n.13167215_13167218delTAAC
chrA1	13167425	A	T	PASS	intergenic_region	MODIFIER	LOC109497409-LOC123383758	LOC109497409-LOC123383758	intergenic_region	LOC109497409-LOC123383758		-1	n.13167425A>T
chrA1	13167902	G	A	PASS	intergenic_region	MODIFIER	LOC109497409-LOC123383758	LOC109497409-LOC123383758	intergenic_region	LOC109497409-LOC123383758		-1	n.13167902G>A
chrA1	13168193	C	T	PASS	intergenic_region	MODIFIER	LOC109497409-LOC123383758	LOC109497409-LOC123383758	intergenic_region	LOC109497409-LOC123383758		-1	n.13168193C>T
chrA1	13168381	C	T	PASS	intergenic_region	MODIFIER	LOC109497409-LOC123383758	LOC109497409-LOC123383758	intergenic_region	LOC109497409-LOC123383758		-1	n.13168381C>T
chrA1	13168468	C	G	PASS	intergenic_region	MODIFIER	LOC109497409-LOC123383758	LOC109497409-LOC123383758	intergenic_region	LOC109497409-LOC123383758		-1	n.13168468C>G
chrA1	13168642	C	T	PASS	intergenic_region	MODIFIER	LOC109497409-LOC123383758	LOC109497409-LOC123383758	intergenic_region	LOC109497409-LOC123383758		-1	n.13168642C>T
chrA1	13169653	AT	A	PASS	intergenic_region	MODIFIER	LOC109497409-LOC123383758	LOC109497409-LOC123383758	intergenic_region	LOC109497409-LOC123383758		-1	n.13169654delT
chrA1	13169664	C	T	PASS	intergenic_region	MODIFIER	LOC109497409-LOC123383758	LOC109497409-LOC123383758	intergenic_region	LOC109497409-LOC123383758		-1	n.13169664C>T
chrA1	13170498	C	T	PASS	intergenic_region	MODIFIER	LOC109497409-LOC123383758	LOC109497409-LOC123383758	intergenic_region	LOC109497409-LOC123383758		-1	n.13170498C>T
chrA1	13171798	G	A	PASS	intergenic_region	MODIFIER	LOC109497409-LOC123383758	LOC109497409-LOC123383758	intergenic_region	LOC109497409-LOC123383758		-1	n.13171798G>A
chrA1	13171980	C	CAG	PASS	intergenic_region	MODIFIER	LOC109497409-LOC123383758	LOC109497409-LOC123383758	intergenic_region	LOC109497409-LOC123383758		-1	n.13171980_13171981insAG
chrA1	13172978	T	C	PASS	intergenic_region	MODIFIER	LOC109497409-LOC123383758	LOC109497409-LOC123383758	intergenic_region	LOC109497409-LOC123383758		-1	n.13172978T>C
chrA1	13173976	G	A	PASS	intergenic_region	MODIFIER	LOC109497409-LOC123383758	LOC109497409-LOC123383758	intergenic_region	LOC109497409-LOC123383758		-1	n.13173976G>A
chrA1	13174654	C	T	PASS	intergenic_region	MODIFIER	LOC109497409-LOC123383758	LOC109497409-LOC123383758	intergenic_region	LOC109497409-LOC123383758		-1	n.13174654C>T
chrA1	13174792	T	G	PASS	intergenic_region	MODIFIER	LOC109497409-LOC123383758	LOC109497409-LOC123383758	intergenic_region	LOC109497409-LOC123383758		-1	n.13174792T>G
chrA1	13175355	G	T	PASS	intergenic_region	MODIFIER	LOC109497409-LOC123383758	LOC109497409-LOC123383758	intergenic_region	LOC109497409-LOC123383758		-1	n.13175355G>T
chrA1	13175734	G	GAA	PASS	intergenic_region	MODIFIER	LOC109497409-LOC123383758	LOC109497409-LOC123383758	intergenic_region	LOC109497409-LOC123383758		-1	n.13175734_13175735insAA
chrA1	13176293	T	C	PASS	intergenic_region	MODIFIER	LOC109497409-LOC123383758	LOC109497409-LOC123383758	intergenic_region	LOC109497409-LOC123383758		-1	n.13176293T>C
chrA1	13177266	T	C	PASS	intergenic_region	MODIFIER	LOC109497409-LOC123383758	LOC109497409-LOC123383758	intergenic_region	LOC109497409-LOC123383758		-1	n.13177266T>C
chrA1	13177737	G	T	PASS	intergenic_region	MODIFIER	LOC109497409-LOC123383758	LOC109497409-LOC123383758	intergenic_region	LOC109497409-LOC123383758		-1	n.13177737G>T
chrA1	13178486	T	C	PASS	intergenic_region	MODIFIER	LOC109497409-LOC123383758	LOC109497409-LOC123383758	intergenic_region	LOC109497409-LOC123383758		-1	n.13178486T>C
chrA1	13180056	GCTCT	G	PASS	intergenic_region	MODIFIER	LOC109497409-LOC123383758	LOC109497409-LOC123383758	intergenic_region	LOC109497409-LOC123383758		-1	n.13180057_13180060delCTCT
chrA1	13180284	A	AT	PASS	intergenic_region	MODIFIER	LOC109497409-LOC123383758	LOC109497409-LOC123383758	intergenic_region	LOC109497409-LOC123383758		-1	n.13180284_13180285insT
chrA1	13180944	G	A	PASS	intergenic_region	MODIFIER	LOC109497409-LOC123383758	LOC109497409-LOC123383758	intergenic_region	LOC109497409-LOC123383758		-1	n.13180944G>A
chrA1	13181217	C	T	PASS	intergenic_region	MODIFIER	LOC109497409-LOC123383758	LOC109497409-LOC123383758	intergenic_region	LOC109497409-LOC123383758		-1	n.13181217C>T
chrA1	13191120	C	A	PASS	intergenic_region	MODIFIER	LOC109497409-LOC123383758	LOC109497409-LOC123383758	intergenic_region	LOC109497409-LOC123383758		-1	n.13191120C>A
chrA1	13191130	C	T	PASS	intergenic_region	MODIFIER	LOC109497409-LOC123383758	LOC109497409-LOC123383758	intergenic_region	LOC109497409-LOC123383758		-1	n.13191130C>T
chrA1	13192780	GA	G	PASS	intergenic_region	MODIFIER	LOC109497409-LOC123383758	LOC109497409-LOC123383758	intergenic_region	LOC109497409-LOC123383758		-1	n.13192781delA
chrA1	13193173	G	GC	PASS	intergenic_region	MODIFIER	LOC109497409-LOC123383758	LOC109497409-LOC123383758	intergenic_region	LOC109497409-LOC123383758		-1	n.13193173_13193174insC
chrA1	13193394	G	A	PASS	intergenic_region	MODIFIER	LOC109497409-LOC123383758	LOC109497409-LOC123383758	intergenic_region	LOC109497409-LOC123383758		-1	n.13193394G>A
chrA1	13193819	A	G	PASS	intergenic_region	MODIFIER	LOC109497409-LOC123383758	LOC109497409-LOC123383758	intergenic_region	LOC109497409-LOC123383758		-1	n.13193819A>G
chrA1	13195430	T	G	PASS	intergenic_region	MODIFIER	LOC109497409-LOC123383758	LOC109497409-LOC123383758	intergenic_region	LOC109497409-LOC123383758		-1	n.13195430T>G
chrA1	13196376	G	A	PASS	intergenic_region	MODIFIER	LOC109497409-LOC123383758	LOC109497409-LOC123383758	intergenic_region	LOC109497409-LOC123383758		-1	n.13196376G>A
chrA1	13196647	C	G	PASS	intergenic_region	MODIFIER	LOC109497409-LOC123383758	LOC109497409-LOC123383758	intergenic_region	LOC109497409-LOC123383758		-1	n.13196647C>G
chrA1	13197069	G	A	PASS	intergenic_region	MODIFIER	LOC109497409-LOC123383758	LOC109497409-LOC123383758	intergenic_region	LOC109497409-LOC123383758		-1	n.13197069G>A
chrA1	13197325	T	G	PASS	intergenic_region	MODIFIER	LOC109497409-LOC123383758	LOC109497409-LOC123383758	intergenic_region	LOC109497409-LOC123383758		-1	n.13197325T>G
chrA1	13197402	C	G	PASS	intergenic_region	MODIFIER	LOC109497409-LOC123383758	LOC109497409-LOC123383758	intergenic_region	LOC109497409-LOC123383758		-1	n.13197402C>G
chrA1	13197493	A	G	PASS	intergenic_region	MODIFIER	LOC109497409-LOC123383758	LOC109497409-LOC123383758	intergenic_region	LOC109497409-LOC123383758		-1	n.13197493A>G
chrA1	13197556	T	C	PASS	intergenic_region	MODIFIER	LOC109497409-LOC123383758	LOC109497409-LOC123383758	intergenic_region	LOC109497409-LOC123383758		-1	n.13197556T>C
chrA1	13197663	G	A	PASS	intergenic_region	MODIFIER	LOC109497409-LOC123383758	LOC109497409-LOC123383758	intergenic_region	LOC109497409-LOC123383758		-1	n.13197663G>A
chrA1	13199675	T	C	PASS	intergenic_region	MODIFIER	LOC109497409-LOC123383758	LOC109497409-LOC123383758	intergenic_region	LOC109497409-LOC123383758		-1	n.13199675T>C
chrA1	13200424	A	G	PASS	intergenic_region	MODIFIER	LOC109497409-LOC123383758	LOC109497409-LOC123383758	intergenic_region	LOC109497409-LOC123383758		-1	n.13200424A>G
chrA1	13200510	C	T	PASS	intergenic_region	MODIFIER	LOC109497409-LOC123383758	LOC109497409-LOC123383758	intergenic_region	LOC109497409-LOC123383758		-1	n.13200510C>T
chrA1	13200514	C	T	PASS	intergenic_region	MODIFIER	LOC109497409-LOC123383758	LOC109497409-LOC123383758	intergenic_region	LOC109497409-LOC123383758		-1	n.13200514C>T
chrA1	13201388	A	C	PASS	intergenic_region	MODIFIER	LOC109497409-LOC123383758	LOC109497409-LOC123383758	intergenic_region	LOC109497409-LOC123383758		-1	n.13201388A>C
chrA1	13202120	G	T	PASS	intergenic_region	MODIFIER	LOC109497409-LOC123383758	LOC109497409-LOC123383758	intergenic_region	LOC109497409-LOC123383758		-1	n.13202120G>T
chrA1	13202188	C	T	PASS	intergenic_region	MODIFIER	LOC109497409-LOC123383758	LOC109497409-LOC123383758	intergenic_region	LOC109497409-LOC123383758		-1	n.13202188C>T
chrA1	13202348	G	A	PASS	intergenic_region	MODIFIER	LOC109497409-LOC123383758	LOC109497409-LOC123383758	intergenic_region	LOC109497409-LOC123383758		-1	n.13202348G>A
chrA1	13202410	C	T	PASS	intergenic_region	MODIFIER	LOC109497409-LOC123383758	LOC109497409-LOC123383758	intergenic_region	LOC109497409-LOC123383758		-1	n.13202410C>T
chrA1	13202538	A	C	PASS	intergenic_region	MODIFIER	LOC109497409-LOC123383758	LOC109497409-LOC123383758	intergenic_region	LOC109497409-LOC123383758		-1	n.13202538A>C
chrA1	13202618	A	G	PASS	intergenic_region	MODIFIER	LOC109497409-LOC123383758	LOC109497409-LOC123383758	intergenic_region	LOC109497409-LOC123383758		-1	n.13202618A>G
chrA1	13203010	G	A	PASS	intergenic_region	MODIFIER	LOC109497409-LOC123383758	LOC109497409-LOC123383758	intergenic_region	LOC109497409-LOC123383758		-1	n.13203010G>A
chrA1	13203084	A	C	PASS	intergenic_region	MODIFIER	LOC109497409-LOC123383758	LOC109497409-LOC123383758	intergenic_region	LOC109497409-LOC123383758		-1	n.13203084A>C
chrA1	13203198	G	A	PASS	intergenic_region	MODIFIER	LOC109497409-LOC123383758	LOC109497409-LOC123383758	intergenic_region	LOC109497409-LOC123383758		-1	n.13203198G>A
chrA1	13203231	A	G	PASS	intergenic_region	MODIFIER	LOC109497409-LOC123383758	LOC109497409-LOC123383758	intergenic_region	LOC109497409-LOC123383758		-1	n.13203231A>G
chrA1	13203685	C	G	PASS	intergenic_region	MODIFIER	LOC109497409-LOC123383758	LOC109497409-LOC123383758	intergenic_region	LOC109497409-LOC123383758		-1	n.13203685C>G
chrA1	13203788	G	A	PASS	intergenic_region	MODIFIER	LOC109497409-LOC123383758	LOC109497409-LOC123383758	intergenic_region	LOC109497409-LOC123383758		-1	n.13203788G>A
chrA1	13204259	T	C	PASS	intergenic_region	MODIFIER	LOC109497409-LOC123383758	LOC109497409-LOC123383758	intergenic_region	LOC109497409-LOC123383758		-1	n.13204259T>C
chrA1	13204286	C	T	PASS	intergenic_region	MODIFIER	LOC109497409-LOC123383758	LOC109497409-LOC123383758	intergenic_region	LOC109497409-LOC123383758		-1	n.13204286C>T
chrA1	13204813	C	T	PASS	intergenic_region	MODIFIER	LOC109497409-LOC123383758	LOC109497409-LOC123383758	intergenic_region	LOC109497409-LOC123383758		-1	n.13204813C>T
chrA1	13204869	A	G	PASS	intergenic_region	MODIFIER	LOC109497409-LOC123383758	LOC109497409-LOC123383758	intergenic_region	LOC109497409-LOC123383758		-1	n.13204869A>G
chrA1	13204880	A	G	PASS	intergenic_region	MODIFIER	LOC109497409-LOC123383758	LOC109497409-LOC123383758	intergenic_region	LOC109497409-LOC123383758		-1	n.13204880A>G
chrA1	13205512	C	T	PASS	intergenic_region	MODIFIER	LOC109497409-LOC123383758	LOC109497409-LOC123383758	intergenic_region	LOC109497409-LOC123383758		-1	n.13205512C>T
chrA1	13205808	C	A	PASS	intergenic_region	MODIFIER	LOC109497409-LOC123383758	LOC109497409-LOC123383758	intergenic_region	LOC109497409-LOC123383758		-1	n.13205808C>A
chrA1	13206050	G	C	PASS	intergenic_region	MODIFIER	LOC109497409-LOC123383758	LOC109497409-LOC123383758	intergenic_region	LOC109497409-LOC123383758		-1	n.13206050G>C
chrA1	13206614	C	T	PASS	intergenic_region	MODIFIER	LOC109497409-LOC123383758	LOC109497409-LOC123383758	intergenic_region	LOC109497409-LOC123383758		-1	n.13206614C>T
chrA1	13206638	AT	A	PASS	intergenic_region	MODIFIER	LOC109497409-LOC123383758	LOC109497409-LOC123383758	intergenic_region	LOC109497409-LOC123383758		-1	n.13206639delT
chrA1	13206719	G	A	PASS	intergenic_region	MODIFIER	LOC109497409-LOC123383758	LOC109497409-LOC123383758	intergenic_region	LOC109497409-LOC123383758		-1	n.13206719G>A
chrA1	13208508	G	C	PASS	intergenic_region	MODIFIER	LOC109497409-LOC123383758	LOC109497409-LOC123383758	intergenic_region	LOC109497409-LOC123383758		-1	n.13208508G>C
chrA1	13209307	G	A	PASS	intergenic_region	MODIFIER	LOC109497409-LOC123383758	LOC109497409-LOC123383758	intergenic_region	LOC109497409-LOC123383758		-1	n.13209307G>A
chrA1	13209414	GT	G	PASS	intergenic_region	MODIFIER	LOC109497409-LOC123383758	LOC109497409-LOC123383758	intergenic_region	LOC109497409-LOC123383758		-1	n.13209415delT
chrA1	13210250	G	T	PASS	intergenic_region	MODIFIER	LOC109497409-LOC123383758	LOC109497409-LOC123383758	intergenic_region	LOC109497409-LOC123383758		-1	n.13210250G>T
chrA1	13212447	T	C	PASS	intergenic_region	MODIFIER	LOC109497409-LOC123383758	LOC109497409-LOC123383758	intergenic_region	LOC109497409-LOC123383758		-1	n.13212447T>C
chrA1	13213786	G	A	PASS	intergenic_region	MODIFIER	LOC109497409-LOC123383758	LOC109497409-LOC123383758	intergenic_region	LOC109497409-LOC123383758		-1	n.13213786G>A
chrA1	13213869	G	A	PASS	intergenic_region	MODIFIER	LOC109497409-LOC123383758	LOC109497409-LOC123383758	intergenic_region	LOC109497409-LOC123383758		-1	n.13213869G>A
chrA1	13214951	C	A	PASS	intergenic_region	MODIFIER	LOC109497409-LOC123383758	LOC109497409-LOC123383758	intergenic_region	LOC109497409-LOC123383758		-1	n.13214951C>A
chrA1	13215291	C	T	PASS	intergenic_region	MODIFIER	LOC109497409-LOC123383758	LOC109497409-LOC123383758	intergenic_region	LOC109497409-LOC123383758		-1	n.13215291C>T
chrA1	13215352	C	T	PASS	intergenic_region	MODIFIER	LOC109497409-LOC123383758	LOC109497409-LOC123383758	intergenic_region	LOC109497409-LOC123383758		-1	n.13215352C>T
chrA1	13216086	G	C	PASS	intergenic_region	MODIFIER	LOC109497409-LOC123383758	LOC109497409-LOC123383758	intergenic_region	LOC109497409-LOC123383758		-1	n.13216086G>C
chrA1	13216234	A	AT	PASS	intergenic_region	MODIFIER	LOC109497409-LOC123383758	LOC109497409-LOC123383758	intergenic_region	LOC109497409-LOC123383758		-1	n.13216234_13216235insT
chrA1	13216875	G	A	PASS	intergenic_region	MODIFIER	LOC109497409-LOC123383758	LOC109497409-LOC123383758	intergenic_region	LOC109497409-LOC123383758		-1	n.13216875G>A
chrA1	13217203	AT	A	PASS	intergenic_region	MODIFIER	LOC109497409-LOC123383758	LOC109497409-LOC123383758	intergenic_region	LOC109497409-LOC123383758		-1	n.13217204delT
chrA1	13217712	ACAG	A	PASS	intergenic_region	MODIFIER	LOC109497409-LOC123383758	LOC109497409-LOC123383758	intergenic_region	LOC109497409-LOC123383758		-1	n.13217713_13217715delCAG
chrA1	13217758	G	A	PASS	intergenic_region	MODIFIER	LOC109497409-LOC123383758	LOC109497409-LOC123383758	intergenic_region	LOC109497409-LOC123383758		-1	n.13217758G>A
chrA1	13217854	T	C	PASS	intergenic_region	MODIFIER	LOC109497409-LOC123383758	LOC109497409-LOC123383758	intergenic_region	LOC109497409-LOC123383758		-1	n.13217854T>C
chrA1	13217924	C	T	PASS	intergenic_region	MODIFIER	LOC109497409-LOC123383758	LOC109497409-LOC123383758	intergenic_region	LOC109497409-LOC123383758		-1	n.13217924C>T
chrA1	13217946	T	C	PASS	intergenic_region	MODIFIER	LOC109497409-LOC123383758	LOC109497409-LOC123383758	intergenic_region	LOC109497409-LOC123383758		-1	n.13217946T>C
chrA1	13218297	C	T	PASS	intergenic_region	MODIFIER	LOC109497409-LOC123383758	LOC109497409-LOC123383758	intergenic_region	LOC109497409-LOC123383758		-1	n.13218297C>T
chrA1	13218399	C	T	PASS	intergenic_region	MODIFIER	LOC109497409-LOC123383758	LOC109497409-LOC123383758	intergenic_region	LOC109497409-LOC123383758		-1	n.13218399C>T
chrA1	13218400	A	G	PASS	intergenic_region	MODIFIER	LOC109497409-LOC123383758	LOC109497409-LOC123383758	intergenic_region	LOC109497409-LOC123383758		-1	n.13218400A>G
chrA1	13218527	C	G	PASS	intergenic_region	MODIFIER	LOC109497409-LOC123383758	LOC109497409-LOC123383758	intergenic_region	LOC109497409-LOC123383758		-1	n.13218527C>G
chrA1	13218535	G	A	PASS	intergenic_region	MODIFIER	LOC109497409-LOC123383758	LOC109497409-LOC123383758	intergenic_region	LOC109497409-LOC123383758		-1	n.13218535G>A
chrA1	13218982	C	T	PASS	intergenic_region	MODIFIER	LOC109497409-LOC123383758	LOC109497409-LOC123383758	intergenic_region	LOC109497409-LOC123383758		-1	n.13218982C>T
chrA1	13219073	C	G	PASS	intergenic_region	MODIFIER	LOC109497409-LOC123383758	LOC109497409-LOC123383758	intergenic_region	LOC109497409-LOC123383758		-1	n.13219073C>G
chrA1	13219146	C	T	PASS	intergenic_region	MODIFIER	LOC109497409-LOC123383758	LOC109497409-LOC123383758	intergenic_region	LOC109497409-LOC123383758		-1	n.13219146C>T
chrA1	13219268	A	G	PASS	intergenic_region	MODIFIER	LOC109497409-LOC123383758	LOC109497409-LOC123383758	intergenic_region	LOC109497409-LOC123383758		-1	n.13219268A>G
chrA1	13219377	T	G	PASS	intergenic_region	MODIFIER	LOC109497409-LOC123383758	LOC109497409-LOC123383758	intergenic_region	LOC109497409-LOC123383758		-1	n.13219377T>G
chrA1	13219501	G	A	PASS	intergenic_region	MODIFIER	LOC109497409-LOC123383758	LOC109497409-LOC123383758	intergenic_region	LOC109497409-LOC123383758		-1	n.13219501G>A
chrA1	13219952	A	G	PASS	intergenic_region	MODIFIER	LOC109497409-LOC123383758	LOC109497409-LOC123383758	intergenic_region	LOC109497409-LOC123383758		-1	n.13219952A>G
chrA1	13220015	G	A	PASS	intergenic_region	MODIFIER	LOC109497409-LOC123383758	LOC109497409-LOC123383758	intergenic_region	LOC109497409-LOC123383758		-1	n.13220015G>A
chrA1	13220351	G	C	PASS	intergenic_region	MODIFIER	LOC109497409-LOC123383758	LOC109497409-LOC123383758	intergenic_region	LOC109497409-LOC123383758		-1	n.13220351G>C
chrA1	13221583	T	G	PASS	intergenic_region	MODIFIER	LOC109497409-LOC123383758	LOC109497409-LOC123383758	intergenic_region	LOC109497409-LOC123383758		-1	n.13221583T>G
chrA1	13221802	G	A	PASS	intergenic_region	MODIFIER	LOC109497409-LOC123383758	LOC109497409-LOC123383758	intergenic_region	LOC109497409-LOC123383758		-1	n.13221802G>A
chrA1	13223092	A	G	PASS	intergenic_region	MODIFIER	LOC109497409-LOC123383758	LOC109497409-LOC123383758	intergenic_region	LOC109497409-LOC123383758		-1	n.13223092A>G
chrA1	13223181	C	A	PASS	intergenic_region	MODIFIER	LOC109497409-LOC123383758	LOC109497409-LOC123383758	intergenic_region	LOC109497409-LOC123383758		-1	n.13223181C>A
chrA1	13223599	A	T	PASS	intergenic_region	MODIFIER	LOC109497409-LOC123383758	LOC109497409-LOC123383758	intergenic_region	LOC109497409-LOC123383758		-1	n.13223599A>T
chrA1	13224236	T	C	PASS	intergenic_region	MODIFIER	LOC109497409-LOC123383758	LOC109497409-LOC123383758	intergenic_region	LOC109497409-LOC123383758		-1	n.13224236T>C
chrA1	13224303	C	T	PASS	intergenic_region	MODIFIER	LOC109497409-LOC123383758	LOC109497409-LOC123383758	intergenic_region	LOC109497409-LOC123383758		-1	n.13224303C>T
chrA1	13224757	T	C	PASS	intergenic_region	MODIFIER	LOC109497409-LOC123383758	LOC109497409-LOC123383758	intergenic_region	LOC109497409-LOC123383758		-1	n.13224757T>C
chrA1	13225172	T	C	PASS	intergenic_region	MODIFIER	LOC109497409-LOC123383758	LOC109497409-LOC123383758	intergenic_region	LOC109497409-LOC123383758		-1	n.13225172T>C
chrA1	13225212	C	T	PASS	intergenic_region	MODIFIER	LOC109497409-LOC123383758	LOC109497409-LOC123383758	intergenic_region	LOC109497409-LOC123383758		-1	n.13225212C>T
chrA1	13225430	G	A	PASS	intergenic_region	MODIFIER	LOC109497409-LOC123383758	LOC109497409-LOC123383758	intergenic_region	LOC109497409-LOC123383758		-1	n.13225430G>A
chrA1	13225765	C	A	PASS	intergenic_region	MODIFIER	LOC109497409-LOC123383758	LOC109497409-LOC123383758	intergenic_region	LOC109497409-LOC123383758		-1	n.13225765C>A
chrA1	13234800	C	T	PASS	intergenic_region	MODIFIER	LOC109497409-LOC123383758	LOC109497409-LOC123383758	intergenic_region	LOC109497409-LOC123383758		-1	n.13234800C>T
chrA1	13236996	C	T	PASS	intergenic_region	MODIFIER	LOC109497409-LOC123383758	LOC109497409-LOC123383758	intergenic_region	LOC109497409-LOC123383758		-1	n.13236996C>T
chrA1	13237665	C	T	PASS	intergenic_region	MODIFIER	LOC109497409-LOC123383758	LOC109497409-LOC123383758	intergenic_region	LOC109497409-LOC123383758		-1	n.13237665C>T
chrA1	13237958	G	A	PASS	intergenic_region	MODIFIER	LOC109497409-LOC123383758	LOC109497409-LOC123383758	intergenic_region	LOC109497409-LOC123383758		-1	n.13237958G>A
chrA1	13238572	C	T	PASS	intergenic_region	MODIFIER	LOC109497409-LOC123383758	LOC109497409-LOC123383758	intergenic_region	LOC109497409-LOC123383758		-1	n.13238572C>T
chrA1	13238880	G	A	PASS	intergenic_region	MODIFIER	LOC109497409-LOC123383758	LOC109497409-LOC123383758	intergenic_region	LOC109497409-LOC123383758		-1	n.13238880G>A
chrA1	13240480	T	G	PASS	intergenic_region	MODIFIER	LOC109497409-LOC123383758	LOC109497409-LOC123383758	intergenic_region	LOC109497409-LOC123383758		-1	n.13240480T>G
chrA1	13240594	C	T	PASS	intergenic_region	MODIFIER	LOC109497409-LOC123383758	LOC109497409-LOC123383758	intergenic_region	LOC109497409-LOC123383758		-1	n.13240594C>T
chrA1	13240717	A	G	PASS	intergenic_region	MODIFIER	LOC109497409-LOC123383758	LOC109497409-LOC123383758	intergenic_region	LOC109497409-LOC123383758		-1	n.13240717A>G
chrA1	13241766	G	A	PASS	intergenic_region	MODIFIER	LOC109497409-LOC123383758	LOC109497409-LOC123383758	intergenic_region	LOC109497409-LOC123383758		-1	n.13241766G>A
chrA1	13243477	C	T	PASS	intergenic_region	MODIFIER	LOC109497409-LOC123383758	LOC109497409-LOC123383758	intergenic_region	LOC109497409-LOC123383758		-1	n.13243477C>T
chrA1	13243745	G	A	PASS	intergenic_region	MODIFIER	LOC109497409-LOC123383758	LOC109497409-LOC123383758	intergenic_region	LOC109497409-LOC123383758		-1	n.13243745G>A
chrA1	13244653	C	T	PASS	intergenic_region	MODIFIER	LOC109497409-LOC123383758	LOC109497409-LOC123383758	intergenic_region	LOC109497409-LOC123383758		-1	n.13244653C>T
chrA1	13245422	T	A	PASS	intergenic_region	MODIFIER	LOC109497409-LOC123383758	LOC109497409-LOC123383758	intergenic_region	LOC109497409-LOC123383758		-1	n.13245422T>A
chrA1	13247381	CCAAAAAA	C	PASS	intergenic_region	MODIFIER	LOC109497409-LOC123383758	LOC109497409-LOC123383758	intergenic_region	LOC109497409-LOC123383758		-1	n.13247382_13247388delCAAAAAA
chrA1	13287242	T	C	PASS	intergenic_region	MODIFIER	LOC109497409-LOC123383758	LOC109497409-LOC123383758	intergenic_region	LOC109497409-LOC123383758		-1	n.13287242T>C
chrA1	13291530	AATGG	A	PASS	intergenic_region	MODIFIER	LOC109497409-LOC123383758	LOC109497409-LOC123383758	intergenic_region	LOC109497409-LOC123383758		-1	n.13291531_13291534delATGG
chrA1	13292077	C	T	PASS	intergenic_region	MODIFIER	LOC109497409-LOC123383758	LOC109497409-LOC123383758	intergenic_region	LOC109497409-LOC123383758		-1	n.13292077C>T
chrA1	13292837	G	C	PASS	intergenic_region	MODIFIER	LOC109497409-LOC123383758	LOC109497409-LOC123383758	intergenic_region	LOC109497409-LOC123383758		-1	n.13292837G>C
chrA1	13294827	T	A	PASS	intergenic_region	MODIFIER	LOC109497409-LOC123383758	LOC109497409-LOC123383758	intergenic_region	LOC109497409-LOC123383758		-1	n.13294827T>A
chrA1	13301108	G	A	PASS	intergenic_region	MODIFIER	LOC109497409-LOC123383758	LOC109497409-LOC123383758	intergenic_region	LOC109497409-LOC123383758		-1	n.13301108G>A
chrA1	13303801	T	C	PASS	intergenic_region	MODIFIER	LOC109497409-LOC123383758	LOC109497409-LOC123383758	intergenic_region	LOC109497409-LOC123383758		-1	n.13303801T>C
chrA1	13304128	T	C	PASS	intergenic_region	MODIFIER	LOC109497409-LOC123383758	LOC109497409-LOC123383758	intergenic_region	LOC109497409-LOC123383758		-1	n.13304128T>C
chrA1	13311549	A	G	PASS	intergenic_region	MODIFIER	LOC109497409-LOC123383758	LOC109497409-LOC123383758	intergenic_region	LOC109497409-LOC123383758		-1	n.13311549A>G
chrA1	13314298	G	A	PASS	intergenic_region	MODIFIER	LOC109497409-LOC123383758	LOC109497409-LOC123383758	intergenic_region	LOC109497409-LOC123383758		-1	n.13314298G>A
chrA1	13314307	T	A	PASS	intergenic_region	MODIFIER	LOC109497409-LOC123383758	LOC109497409-LOC123383758	intergenic_region	LOC109497409-LOC123383758		-1	n.13314307T>A
chrA1	13315349	C	T	PASS	intergenic_region	MODIFIER	LOC109497409-LOC123383758	LOC109497409-LOC123383758	intergenic_region	LOC109497409-LOC123383758		-1	n.13315349C>T
chrA1	13318251	C	T	PASS	intergenic_region	MODIFIER	LOC109497409-LOC123383758	LOC109497409-LOC123383758	intergenic_region	LOC109497409-LOC123383758		-1	n.13318251C>T
chrA1	13318401	A	G	PASS	intergenic_region	MODIFIER	LOC109497409-LOC123383758	LOC109497409-LOC123383758	intergenic_region	LOC109497409-LOC123383758		-1	n.13318401A>G
chrA1	13322420	A	G	PASS	intergenic_region	MODIFIER	LOC109497409-LOC123383758	LOC109497409-LOC123383758	intergenic_region	LOC109497409-LOC123383758		-1	n.13322420A>G
chrA1	13323326	A	G	PASS	intergenic_region	MODIFIER	LOC109497409-LOC123383758	LOC109497409-LOC123383758	intergenic_region	LOC109497409-LOC123383758		-1	n.13323326A>G
chrA1	13323370	A	G	PASS	intergenic_region	MODIFIER	LOC109497409-LOC123383758	LOC109497409-LOC123383758	intergenic_region	LOC109497409-LOC123383758		-1	n.13323370A>G
chrA1	13323382	C	T	PASS	intergenic_region	MODIFIER	LOC109497409-LOC123383758	LOC109497409-LOC123383758	intergenic_region	LOC109497409-LOC123383758		-1	n.13323382C>T
chrA1	13323386	T	G	PASS	intergenic_region	MODIFIER	LOC109497409-LOC123383758	LOC109497409-LOC123383758	intergenic_region	LOC109497409-LOC123383758		-1	n.13323386T>G
chrA1	13323409	C	T	PASS	intergenic_region	MODIFIER	LOC109497409-LOC123383758	LOC109497409-LOC123383758	intergenic_region	LOC109497409-LOC123383758		-1	n.13323409C>T
chrA1	13323432	CTCTG	C	PASS	intergenic_region	MODIFIER	LOC109497409-LOC123383758	LOC109497409-LOC123383758	intergenic_region	LOC109497409-LOC123383758		-1	n.13323433_13323436delTCTG
chrA1	13323865	T	G	PASS	intergenic_region	MODIFIER	LOC109497409-LOC123383758	LOC109497409-LOC123383758	intergenic_region	LOC109497409-LOC123383758		-1	n.13323865T>G
chrA1	13324082	G	A	PASS	intergenic_region	MODIFIER	LOC109497409-LOC123383758	LOC109497409-LOC123383758	intergenic_region	LOC109497409-LOC123383758		-1	n.13324082G>A
chrA1	13324302	CAATT	C	PASS	intergenic_region	MODIFIER	LOC109497409-LOC123383758	LOC109497409-LOC123383758	intergenic_region	LOC109497409-LOC123383758		-1	n.13324303_13324306delAATT
chrA1	13324532	G	A	PASS	intergenic_region	MODIFIER	LOC109497409-LOC123383758	LOC109497409-LOC123383758	intergenic_region	LOC109497409-LOC123383758		-1	n.13324532G>A
chrA1	13324758	C	T	PASS	intergenic_region	MODIFIER	LOC109497409-LOC123383758	LOC109497409-LOC123383758	intergenic_region	LOC109497409-LOC123383758		-1	n.13324758C>T
chrA1	13336325	T	C	PASS	intergenic_region	MODIFIER	LOC109497409-LOC123383758	LOC109497409-LOC123383758	intergenic_region	LOC109497409-LOC123383758		-1	n.13336325T>C
chrA1	13341215	A	G	PASS	intergenic_region	MODIFIER	LOC109497409-LOC123383758	LOC109497409-LOC123383758	intergenic_region	LOC109497409-LOC123383758		-1	n.13341215A>G
chrA1	13344214	A	G	PASS	intergenic_region	MODIFIER	LOC109497409-LOC123383758	LOC109497409-LOC123383758	intergenic_region	LOC109497409-LOC123383758		-1	n.13344214A>G
chrA1	13353639	T	C	PASS	intergenic_region	MODIFIER	LOC109497409-LOC123383758	LOC109497409-LOC123383758	intergenic_region	LOC109497409-LOC123383758		-1	n.13353639T>C
chrA1	13367360	T	A	PASS	intergenic_region	MODIFIER	LOC109497409-LOC123383758	LOC109497409-LOC123383758	intergenic_region	LOC109497409-LOC123383758		-1	n.13367360T>A
chrA1	13371819	G	C	PASS	intergenic_region	MODIFIER	LOC109497409-LOC123383758	LOC109497409-LOC123383758	intergenic_region	LOC109497409-LOC123383758		-1	n.13371819G>C
chrA1	13373133	G	A	PASS	intergenic_region	MODIFIER	LOC109497409-LOC123383758	LOC109497409-LOC123383758	intergenic_region	LOC109497409-LOC123383758		-1	n.13373133G>A
chrA1	13374053	C	T	PASS	intergenic_region	MODIFIER	LOC109497409-LOC123383758	LOC109497409-LOC123383758	intergenic_region	LOC109497409-LOC123383758		-1	n.13374053C>T
chrA1	13376892	T	G	PASS	intergenic_region	MODIFIER	LOC109497409-LOC123383758	LOC109497409-LOC123383758	intergenic_region	LOC109497409-LOC123383758		-1	n.13376892T>G
chrA1	13383286	G	A	PASS	intergenic_region	MODIFIER	LOC109497409-LOC123383758	LOC109497409-LOC123383758	intergenic_region	LOC109497409-LOC123383758		-1	n.13383286G>A
chrA1	13644820	G	A	PASS	intergenic_region	MODIFIER	LOC123383762-LOC109497423	LOC123383762-LOC109497423	intergenic_region	LOC123383762-LOC109497423		-1	n.13644820G>A
chrA1	13783038	T	C	PASS	intron_variant	MODIFIER	LOC123383764	LOC123383764	transcript	XR_006593926.1	pseudogene	1	n.908+273A>G
chrA1	13783049	G	A	PASS	intron_variant	MODIFIER	LOC123383764	LOC123383764	transcript	XR_006593926.1	pseudogene	1	n.908+262C>T
chrA1	13883351	C	G	PASS	upstream_gene_variant	MODIFIER	NBEA	NBEA	transcript	XM_023250717.2	protein_coding	-1	c.-4041C>G
chrA1	13883351	C	G	PASS	upstream_gene_variant	MODIFIER	NBEA	NBEA	transcript	XM_011286341.4	protein_coding	-1	c.-4041C>G
chrA1	13883351	C	G	PASS	upstream_gene_variant	MODIFIER	NBEA	NBEA	transcript	XM_019825371.3	protein_coding	-1	c.-4041C>G
chrA1	13883351	C	G	PASS	upstream_gene_variant	MODIFIER	NBEA	NBEA	transcript	XM_019825374.3	protein_coding	-1	c.-4041C>G
chrA1	13883351	C	G	PASS	upstream_gene_variant	MODIFIER	NBEA	NBEA	transcript	XM_019825380.3	protein_coding	-1	c.-4041C>G
chrA1	13883351	C	G	PASS	upstream_gene_variant	MODIFIER	NBEA	NBEA	transcript	XM_023250721.2	protein_coding	-1	c.-4041C>G
chrA1	13883351	C	G	PASS	upstream_gene_variant	MODIFIER	NBEA	NBEA	transcript	XM_023250724.2	protein_coding	-1	c.-4041C>G
chrA1	13883351	C	G	PASS	upstream_gene_variant	MODIFIER	NBEA	NBEA	transcript	XM_023250731.2	protein_coding	-1	c.-4041C>G
chrA1	13883351	C	G	PASS	upstream_gene_variant	MODIFIER	NBEA	NBEA	transcript	XM_023250733.2	protein_coding	-1	c.-4041C>G
chrA1	13883351	C	G	PASS	upstream_gene_variant	MODIFIER	NBEA	NBEA	transcript	XM_045051925.1	protein_coding	-1	c.-4041C>G
chrA1	13883351	C	G	PASS	intron_variant	MODIFIER	LOC102901791	LOC102901791	transcript	XR_002153623.3	pseudogene	1	n.644+2713G>C
chrA1	13883351	C	G	PASS	intron_variant	MODIFIER	LOC102901791	LOC102901791	transcript	XR_002740672.2	pseudogene	1	n.243+3114G>C
chrA1	13883351	C	G	PASS	intron_variant	MODIFIER	LOC102901791	LOC102901791	transcript	XR_002740666.2	pseudogene	2	n.449+2713G>C
chrA1	13883351	C	G	PASS	intron_variant	MODIFIER	LOC102901791	LOC102901791	transcript	XR_002740669.2	pseudogene	2	n.546+2713G>C
chrA1	13893200	A	T	PASS	intron_variant	MODIFIER	NBEA	NBEA	transcript	XM_023250717.2	protein_coding	1	c.300+5509A>T
chrA1	13893200	A	T	PASS	intron_variant	MODIFIER	NBEA	NBEA	transcript	XM_011286341.4	protein_coding	1	c.300+5509A>T
chrA1	13893200	A	T	PASS	intron_variant	MODIFIER	NBEA	NBEA	transcript	XM_019825371.3	protein_coding	1	c.300+5509A>T
chrA1	13893200	A	T	PASS	intron_variant	MODIFIER	NBEA	NBEA	transcript	XM_019825374.3	protein_coding	1	c.300+5509A>T
chrA1	13893200	A	T	PASS	intron_variant	MODIFIER	NBEA	NBEA	transcript	XM_019825380.3	protein_coding	1	c.300+5509A>T
chrA1	13893200	A	T	PASS	intron_variant	MODIFIER	NBEA	NBEA	transcript	XM_023250721.2	protein_coding	1	c.300+5509A>T
chrA1	13893200	A	T	PASS	intron_variant	MODIFIER	NBEA	NBEA	transcript	XM_023250724.2	protein_coding	1	c.300+5509A>T
chrA1	13893200	A	T	PASS	intron_variant	MODIFIER	NBEA	NBEA	transcript	XM_023250731.2	protein_coding	1	c.300+5509A>T
chrA1	13893200	A	T	PASS	intron_variant	MODIFIER	NBEA	NBEA	transcript	XM_023250733.2	protein_coding	1	c.300+5509A>T
chrA1	13893200	A	T	PASS	intron_variant	MODIFIER	NBEA	NBEA	transcript	XM_045051925.1	protein_coding	1	c.300+5509A>T
chrA1	13893295	T	C	PASS	intron_variant	MODIFIER	NBEA	NBEA	transcript	XM_023250717.2	protein_coding	1	c.300+5604T>C
chrA1	13893295	T	C	PASS	intron_variant	MODIFIER	NBEA	NBEA	transcript	XM_011286341.4	protein_coding	1	c.300+5604T>C
chrA1	13893295	T	C	PASS	intron_variant	MODIFIER	NBEA	NBEA	transcript	XM_019825371.3	protein_coding	1	c.300+5604T>C
chrA1	13893295	T	C	PASS	intron_variant	MODIFIER	NBEA	NBEA	transcript	XM_019825374.3	protein_coding	1	c.300+5604T>C
chrA1	13893295	T	C	PASS	intron_variant	MODIFIER	NBEA	NBEA	transcript	XM_019825380.3	protein_coding	1	c.300+5604T>C
chrA1	13893295	T	C	PASS	intron_variant	MODIFIER	NBEA	NBEA	transcript	XM_023250721.2	protein_coding	1	c.300+5604T>C
chrA1	13893295	T	C	PASS	intron_variant	MODIFIER	NBEA	NBEA	transcript	XM_023250724.2	protein_coding	1	c.300+5604T>C
chrA1	13893295	T	C	PASS	intron_variant	MODIFIER	NBEA	NBEA	transcript	XM_023250731.2	protein_coding	1	c.300+5604T>C
chrA1	13893295	T	C	PASS	intron_variant	MODIFIER	NBEA	NBEA	transcript	XM_023250733.2	protein_coding	1	c.300+5604T>C
chrA1	13893295	T	C	PASS	intron_variant	MODIFIER	NBEA	NBEA	transcript	XM_045051925.1	protein_coding	1	c.300+5604T>C
chrA1	14080064	T	G	PASS	intron_variant	MODIFIER	NBEA	NBEA	transcript	XM_023250717.2	protein_coding	17	c.2343-1997T>G
chrA1	14080064	T	G	PASS	intron_variant	MODIFIER	NBEA	NBEA	transcript	XM_011286341.4	protein_coding	17	c.2343-1997T>G
chrA1	14080064	T	G	PASS	intron_variant	MODIFIER	NBEA	NBEA	transcript	XM_019825371.3	protein_coding	17	c.2343-1997T>G
chrA1	14080064	T	G	PASS	intron_variant	MODIFIER	NBEA	NBEA	transcript	XM_019825374.3	protein_coding	17	c.2343-1997T>G
chrA1	14080064	T	G	PASS	intron_variant	MODIFIER	NBEA	NBEA	transcript	XM_019825380.3	protein_coding	17	c.2343-1997T>G
chrA1	14080064	T	G	PASS	intron_variant	MODIFIER	NBEA	NBEA	transcript	XM_023250721.2	protein_coding	17	c.2343-1997T>G
chrA1	14080064	T	G	PASS	intron_variant	MODIFIER	NBEA	NBEA	transcript	XM_023250724.2	protein_coding	17	c.2343-1997T>G
chrA1	14080064	T	G	PASS	intron_variant	MODIFIER	NBEA	NBEA	transcript	XM_023250731.2	protein_coding	17	c.2343-1997T>G
chrA1	14080064	T	G	PASS	intron_variant	MODIFIER	NBEA	NBEA	transcript	XM_023250733.2	protein_coding	17	c.2343-1997T>G
chrA1	14080064	T	G	PASS	intron_variant	MODIFIER	NBEA	NBEA	transcript	XM_045051925.1	protein_coding	17	c.2343-1997T>G
chrA1	14080064	T	G	PASS	intron_variant	MODIFIER	NBEA	NBEA	transcript	XM_045051901.1	protein_coding	17	c.2016-1997T>G
chrA1	14080064	T	G	PASS	intron_variant	MODIFIER	NBEA	NBEA	transcript	XM_023250742.2	protein_coding	10	c.900-1997T>G
chrA1	14091326	C	T	PASS	intron_variant	MODIFIER	NBEA	NBEA	transcript	XM_023250717.2	protein_coding	19	c.2533+410C>T
chrA1	14091326	C	T	PASS	intron_variant	MODIFIER	NBEA	NBEA	transcript	XM_011286341.4	protein_coding	19	c.2533+410C>T
chrA1	14091326	C	T	PASS	intron_variant	MODIFIER	NBEA	NBEA	transcript	XM_019825371.3	protein_coding	19	c.2533+410C>T
chrA1	14091326	C	T	PASS	intron_variant	MODIFIER	NBEA	NBEA	transcript	XM_019825374.3	protein_coding	19	c.2533+410C>T
chrA1	14091326	C	T	PASS	intron_variant	MODIFIER	NBEA	NBEA	transcript	XM_019825380.3	protein_coding	19	c.2533+410C>T
chrA1	14091326	C	T	PASS	intron_variant	MODIFIER	NBEA	NBEA	transcript	XM_023250721.2	protein_coding	19	c.2533+410C>T
chrA1	14091326	C	T	PASS	intron_variant	MODIFIER	NBEA	NBEA	transcript	XM_023250724.2	protein_coding	19	c.2533+410C>T
chrA1	14091326	C	T	PASS	intron_variant	MODIFIER	NBEA	NBEA	transcript	XM_023250731.2	protein_coding	19	c.2533+410C>T
chrA1	14091326	C	T	PASS	intron_variant	MODIFIER	NBEA	NBEA	transcript	XM_023250733.2	protein_coding	19	c.2533+410C>T
chrA1	14091326	C	T	PASS	intron_variant	MODIFIER	NBEA	NBEA	transcript	XM_045051925.1	protein_coding	19	c.2533+410C>T
chrA1	14091326	C	T	PASS	intron_variant	MODIFIER	NBEA	NBEA	transcript	XM_045051901.1	protein_coding	19	c.2206+410C>T
chrA1	14091326	C	T	PASS	intron_variant	MODIFIER	NBEA	NBEA	transcript	XM_023250742.2	protein_coding	12	c.1090+410C>T
chrA1	14093092	C	A	PASS	intron_variant	MODIFIER	NBEA	NBEA	transcript	XM_023250717.2	protein_coding	21	c.2850+107C>A
chrA1	14093092	C	A	PASS	intron_variant	MODIFIER	NBEA	NBEA	transcript	XM_011286341.4	protein_coding	21	c.2850+107C>A
chrA1	14093092	C	A	PASS	intron_variant	MODIFIER	NBEA	NBEA	transcript	XM_019825371.3	protein_coding	21	c.2850+107C>A
chrA1	14093092	C	A	PASS	intron_variant	MODIFIER	NBEA	NBEA	transcript	XM_019825374.3	protein_coding	21	c.2850+107C>A
chrA1	14093092	C	A	PASS	intron_variant	MODIFIER	NBEA	NBEA	transcript	XM_019825380.3	protein_coding	21	c.2850+107C>A
chrA1	14093092	C	A	PASS	intron_variant	MODIFIER	NBEA	NBEA	transcript	XM_023250721.2	protein_coding	21	c.2850+107C>A
chrA1	14093092	C	A	PASS	intron_variant	MODIFIER	NBEA	NBEA	transcript	XM_023250724.2	protein_coding	21	c.2850+107C>A
chrA1	14093092	C	A	PASS	intron_variant	MODIFIER	NBEA	NBEA	transcript	XM_023250731.2	protein_coding	21	c.2850+107C>A
chrA1	14093092	C	A	PASS	intron_variant	MODIFIER	NBEA	NBEA	transcript	XM_023250733.2	protein_coding	21	c.2850+107C>A
chrA1	14093092	C	A	PASS	intron_variant	MODIFIER	NBEA	NBEA	transcript	XM_045051925.1	protein_coding	21	c.2850+107C>A
chrA1	14093092	C	A	PASS	intron_variant	MODIFIER	NBEA	NBEA	transcript	XM_045051901.1	protein_coding	21	c.2523+107C>A
chrA1	14093092	C	A	PASS	intron_variant	MODIFIER	NBEA	NBEA	transcript	XM_023250742.2	protein_coding	14	c.1407+107C>A
chrA1	14093101	C	T	PASS	intron_variant	MODIFIER	NBEA	NBEA	transcript	XM_023250717.2	protein_coding	21	c.2850+116C>T
chrA1	14093101	C	T	PASS	intron_variant	MODIFIER	NBEA	NBEA	transcript	XM_011286341.4	protein_coding	21	c.2850+116C>T
chrA1	14093101	C	T	PASS	intron_variant	MODIFIER	NBEA	NBEA	transcript	XM_019825371.3	protein_coding	21	c.2850+116C>T
chrA1	14093101	C	T	PASS	intron_variant	MODIFIER	NBEA	NBEA	transcript	XM_019825374.3	protein_coding	21	c.2850+116C>T
chrA1	14093101	C	T	PASS	intron_variant	MODIFIER	NBEA	NBEA	transcript	XM_019825380.3	protein_coding	21	c.2850+116C>T
chrA1	14093101	C	T	PASS	intron_variant	MODIFIER	NBEA	NBEA	transcript	XM_023250721.2	protein_coding	21	c.2850+116C>T
chrA1	14093101	C	T	PASS	intron_variant	MODIFIER	NBEA	NBEA	transcript	XM_023250724.2	protein_coding	21	c.2850+116C>T
chrA1	14093101	C	T	PASS	intron_variant	MODIFIER	NBEA	NBEA	transcript	XM_023250731.2	protein_coding	21	c.2850+116C>T
chrA1	14093101	C	T	PASS	intron_variant	MODIFIER	NBEA	NBEA	transcript	XM_023250733.2	protein_coding	21	c.2850+116C>T
chrA1	14093101	C	T	PASS	intron_variant	MODIFIER	NBEA	NBEA	transcript	XM_045051925.1	protein_coding	21	c.2850+116C>T
chrA1	14093101	C	T	PASS	intron_variant	MODIFIER	NBEA	NBEA	transcript	XM_045051901.1	protein_coding	21	c.2523+116C>T
chrA1	14093101	C	T	PASS	intron_variant	MODIFIER	NBEA	NBEA	transcript	XM_023250742.2	protein_coding	14	c.1407+116C>T
chrA1	14093365	T	C	PASS	intron_variant	MODIFIER	NBEA	NBEA	transcript	XM_023250717.2	protein_coding	21	c.2850+380T>C
chrA1	14093365	T	C	PASS	intron_variant	MODIFIER	NBEA	NBEA	transcript	XM_011286341.4	protein_coding	21	c.2850+380T>C
chrA1	14093365	T	C	PASS	intron_variant	MODIFIER	NBEA	NBEA	transcript	XM_019825371.3	protein_coding	21	c.2850+380T>C
chrA1	14093365	T	C	PASS	intron_variant	MODIFIER	NBEA	NBEA	transcript	XM_019825374.3	protein_coding	21	c.2850+380T>C
chrA1	14093365	T	C	PASS	intron_variant	MODIFIER	NBEA	NBEA	transcript	XM_019825380.3	protein_coding	21	c.2850+380T>C
chrA1	14093365	T	C	PASS	intron_variant	MODIFIER	NBEA	NBEA	transcript	XM_023250721.2	protein_coding	21	c.2850+380T>C
chrA1	14093365	T	C	PASS	intron_variant	MODIFIER	NBEA	NBEA	transcript	XM_023250724.2	protein_coding	21	c.2850+380T>C
chrA1	14093365	T	C	PASS	intron_variant	MODIFIER	NBEA	NBEA	transcript	XM_023250731.2	protein_coding	21	c.2850+380T>C
chrA1	14093365	T	C	PASS	intron_variant	MODIFIER	NBEA	NBEA	transcript	XM_023250733.2	protein_coding	21	c.2850+380T>C
chrA1	14093365	T	C	PASS	intron_variant	MODIFIER	NBEA	NBEA	transcript	XM_045051925.1	protein_coding	21	c.2850+380T>C
chrA1	14093365	T	C	PASS	intron_variant	MODIFIER	NBEA	NBEA	transcript	XM_045051901.1	protein_coding	21	c.2523+380T>C
chrA1	14093365	T	C	PASS	intron_variant	MODIFIER	NBEA	NBEA	transcript	XM_023250742.2	protein_coding	14	c.1407+380T>C
chrA1	14110513	C	T	PASS	intron_variant	MODIFIER	NBEA	NBEA	transcript	XM_023250717.2	protein_coding	26	c.4430-556C>T
chrA1	14110513	C	T	PASS	intron_variant	MODIFIER	NBEA	NBEA	transcript	XM_011286341.4	protein_coding	26	c.4430-556C>T
chrA1	14110513	C	T	PASS	intron_variant	MODIFIER	NBEA	NBEA	transcript	XM_019825371.3	protein_coding	25	c.4421-556C>T
chrA1	14110513	C	T	PASS	intron_variant	MODIFIER	NBEA	NBEA	transcript	XM_019825374.3	protein_coding	26	c.4430-556C>T
chrA1	14110513	C	T	PASS	intron_variant	MODIFIER	NBEA	NBEA	transcript	XM_019825380.3	protein_coding	26	c.4430-556C>T
chrA1	14110513	C	T	PASS	intron_variant	MODIFIER	NBEA	NBEA	transcript	XM_023250721.2	protein_coding	25	c.4421-556C>T
chrA1	14110513	C	T	PASS	intron_variant	MODIFIER	NBEA	NBEA	transcript	XM_023250724.2	protein_coding	26	c.4430-556C>T
chrA1	14110513	C	T	PASS	intron_variant	MODIFIER	NBEA	NBEA	transcript	XM_023250731.2	protein_coding	26	c.4430-556C>T
chrA1	14110513	C	T	PASS	intron_variant	MODIFIER	NBEA	NBEA	transcript	XM_023250733.2	protein_coding	26	c.4430-556C>T
chrA1	14110513	C	T	PASS	intron_variant	MODIFIER	NBEA	NBEA	transcript	XM_045051925.1	protein_coding	25	c.4421-556C>T
chrA1	14110513	C	T	PASS	intron_variant	MODIFIER	NBEA	NBEA	transcript	XM_045051901.1	protein_coding	26	c.4103-556C>T
chrA1	14110513	C	T	PASS	intron_variant	MODIFIER	NBEA	NBEA	transcript	XM_023250742.2	protein_coding	19	c.2987-556C>T
chrA1	14116003	T	G	PASS	intron_variant	MODIFIER	NBEA	NBEA	transcript	XM_023250717.2	protein_coding	28	c.4668+619T>G
chrA1	14116003	T	G	PASS	intron_variant	MODIFIER	NBEA	NBEA	transcript	XM_011286341.4	protein_coding	28	c.4668+619T>G
chrA1	14116003	T	G	PASS	intron_variant	MODIFIER	NBEA	NBEA	transcript	XM_019825371.3	protein_coding	27	c.4659+619T>G
chrA1	14116003	T	G	PASS	intron_variant	MODIFIER	NBEA	NBEA	transcript	XM_019825374.3	protein_coding	28	c.4668+619T>G
chrA1	14116003	T	G	PASS	intron_variant	MODIFIER	NBEA	NBEA	transcript	XM_019825380.3	protein_coding	28	c.4668+619T>G
chrA1	14116003	T	G	PASS	intron_variant	MODIFIER	NBEA	NBEA	transcript	XM_023250721.2	protein_coding	27	c.4659+619T>G
chrA1	14116003	T	G	PASS	intron_variant	MODIFIER	NBEA	NBEA	transcript	XM_023250724.2	protein_coding	28	c.4668+619T>G
chrA1	14116003	T	G	PASS	intron_variant	MODIFIER	NBEA	NBEA	transcript	XM_023250731.2	protein_coding	28	c.4668+619T>G
chrA1	14116003	T	G	PASS	intron_variant	MODIFIER	NBEA	NBEA	transcript	XM_023250733.2	protein_coding	28	c.4668+619T>G
chrA1	14116003	T	G	PASS	intron_variant	MODIFIER	NBEA	NBEA	transcript	XM_045051925.1	protein_coding	27	c.4659+619T>G
chrA1	14116003	T	G	PASS	intron_variant	MODIFIER	NBEA	NBEA	transcript	XM_045051901.1	protein_coding	28	c.4341+619T>G
chrA1	14116003	T	G	PASS	intron_variant	MODIFIER	NBEA	NBEA	transcript	XM_023250742.2	protein_coding	21	c.3225+619T>G
chrA1	14117220	AT	A	PASS	intron_variant	MODIFIER	NBEA	NBEA	transcript	XM_023250717.2	protein_coding	28	c.4668+1837delT
chrA1	14117220	AT	A	PASS	intron_variant	MODIFIER	NBEA	NBEA	transcript	XM_011286341.4	protein_coding	28	c.4668+1837delT
chrA1	14117220	AT	A	PASS	intron_variant	MODIFIER	NBEA	NBEA	transcript	XM_019825371.3	protein_coding	27	c.4659+1837delT
chrA1	14117220	AT	A	PASS	intron_variant	MODIFIER	NBEA	NBEA	transcript	XM_019825374.3	protein_coding	28	c.4668+1837delT
chrA1	14117220	AT	A	PASS	intron_variant	MODIFIER	NBEA	NBEA	transcript	XM_019825380.3	protein_coding	28	c.4668+1837delT
chrA1	14117220	AT	A	PASS	intron_variant	MODIFIER	NBEA	NBEA	transcript	XM_023250721.2	protein_coding	27	c.4659+1837delT
chrA1	14117220	AT	A	PASS	intron_variant	MODIFIER	NBEA	NBEA	transcript	XM_023250724.2	protein_coding	28	c.4668+1837delT
chrA1	14117220	AT	A	PASS	intron_variant	MODIFIER	NBEA	NBEA	transcript	XM_023250731.2	protein_coding	28	c.4668+1837delT
chrA1	14117220	AT	A	PASS	intron_variant	MODIFIER	NBEA	NBEA	transcript	XM_023250733.2	protein_coding	28	c.4668+1837delT
chrA1	14117220	AT	A	PASS	intron_variant	MODIFIER	NBEA	NBEA	transcript	XM_045051925.1	protein_coding	27	c.4659+1837delT
chrA1	14117220	AT	A	PASS	intron_variant	MODIFIER	NBEA	NBEA	transcript	XM_045051901.1	protein_coding	28	c.4341+1837delT
chrA1	14117220	AT	A	PASS	intron_variant	MODIFIER	NBEA	NBEA	transcript	XM_023250742.2	protein_coding	21	c.3225+1837delT
chrA1	14123863	A	C	PASS	intron_variant	MODIFIER	NBEA	NBEA	transcript	XM_023250717.2	protein_coding	30	c.4933+1690A>C
chrA1	14123863	A	C	PASS	intron_variant	MODIFIER	NBEA	NBEA	transcript	XM_011286341.4	protein_coding	30	c.4933+1690A>C
chrA1	14123863	A	C	PASS	intron_variant	MODIFIER	NBEA	NBEA	transcript	XM_019825371.3	protein_coding	29	c.4924+1690A>C
chrA1	14123863	A	C	PASS	intron_variant	MODIFIER	NBEA	NBEA	transcript	XM_019825374.3	protein_coding	30	c.4933+1690A>C
chrA1	14123863	A	C	PASS	intron_variant	MODIFIER	NBEA	NBEA	transcript	XM_019825380.3	protein_coding	29	c.4837+3228A>C
chrA1	14123863	A	C	PASS	intron_variant	MODIFIER	NBEA	NBEA	transcript	XM_023250721.2	protein_coding	29	c.4924+1690A>C
chrA1	14123863	A	C	PASS	intron_variant	MODIFIER	NBEA	NBEA	transcript	XM_023250724.2	protein_coding	30	c.4933+1690A>C
chrA1	14123863	A	C	PASS	intron_variant	MODIFIER	NBEA	NBEA	transcript	XM_023250731.2	protein_coding	30	c.4933+1690A>C
chrA1	14123863	A	C	PASS	intron_variant	MODIFIER	NBEA	NBEA	transcript	XM_023250733.2	protein_coding	29	c.4837+3228A>C
chrA1	14123863	A	C	PASS	intron_variant	MODIFIER	NBEA	NBEA	transcript	XM_045051925.1	protein_coding	29	c.4924+1690A>C
chrA1	14123863	A	C	PASS	intron_variant	MODIFIER	NBEA	NBEA	transcript	XM_045051901.1	protein_coding	30	c.4606+1690A>C
chrA1	14123863	A	C	PASS	intron_variant	MODIFIER	NBEA	NBEA	transcript	XM_023250742.2	protein_coding	23	c.3490+1690A>C
chrA1	14125070	C	T	PASS	intron_variant	MODIFIER	NBEA	NBEA	transcript	XM_023250717.2	protein_coding	30	c.4933+2897C>T
chrA1	14125070	C	T	PASS	intron_variant	MODIFIER	NBEA	NBEA	transcript	XM_011286341.4	protein_coding	30	c.4933+2897C>T
chrA1	14125070	C	T	PASS	intron_variant	MODIFIER	NBEA	NBEA	transcript	XM_019825371.3	protein_coding	29	c.4924+2897C>T
chrA1	14125070	C	T	PASS	intron_variant	MODIFIER	NBEA	NBEA	transcript	XM_019825374.3	protein_coding	30	c.4933+2897C>T
chrA1	14125070	C	T	PASS	intron_variant	MODIFIER	NBEA	NBEA	transcript	XM_019825380.3	protein_coding	29	c.4837+4435C>T
chrA1	14125070	C	T	PASS	intron_variant	MODIFIER	NBEA	NBEA	transcript	XM_023250721.2	protein_coding	29	c.4924+2897C>T
chrA1	14125070	C	T	PASS	intron_variant	MODIFIER	NBEA	NBEA	transcript	XM_023250724.2	protein_coding	30	c.4933+2897C>T
chrA1	14125070	C	T	PASS	intron_variant	MODIFIER	NBEA	NBEA	transcript	XM_023250731.2	protein_coding	30	c.4933+2897C>T
chrA1	14125070	C	T	PASS	intron_variant	MODIFIER	NBEA	NBEA	transcript	XM_023250733.2	protein_coding	29	c.4837+4435C>T
chrA1	14125070	C	T	PASS	intron_variant	MODIFIER	NBEA	NBEA	transcript	XM_045051925.1	protein_coding	29	c.4924+2897C>T
chrA1	14125070	C	T	PASS	intron_variant	MODIFIER	NBEA	NBEA	transcript	XM_045051901.1	protein_coding	30	c.4606+2897C>T
chrA1	14125070	C	T	PASS	intron_variant	MODIFIER	NBEA	NBEA	transcript	XM_023250742.2	protein_coding	23	c.3490+2897C>T
chrA1	14126320	A	G	PASS	intron_variant	MODIFIER	NBEA	NBEA	transcript	XM_023250717.2	protein_coding	30	c.4933+4147A>G
chrA1	14126320	A	G	PASS	intron_variant	MODIFIER	NBEA	NBEA	transcript	XM_011286341.4	protein_coding	30	c.4933+4147A>G
chrA1	14126320	A	G	PASS	intron_variant	MODIFIER	NBEA	NBEA	transcript	XM_019825371.3	protein_coding	29	c.4924+4147A>G
chrA1	14126320	A	G	PASS	intron_variant	MODIFIER	NBEA	NBEA	transcript	XM_019825374.3	protein_coding	30	c.4933+4147A>G
chrA1	14126320	A	G	PASS	intron_variant	MODIFIER	NBEA	NBEA	transcript	XM_019825380.3	protein_coding	29	c.4837+5685A>G
chrA1	14126320	A	G	PASS	intron_variant	MODIFIER	NBEA	NBEA	transcript	XM_023250721.2	protein_coding	29	c.4924+4147A>G
chrA1	14126320	A	G	PASS	intron_variant	MODIFIER	NBEA	NBEA	transcript	XM_023250724.2	protein_coding	30	c.4933+4147A>G
chrA1	14126320	A	G	PASS	intron_variant	MODIFIER	NBEA	NBEA	transcript	XM_023250731.2	protein_coding	30	c.4933+4147A>G
chrA1	14126320	A	G	PASS	intron_variant	MODIFIER	NBEA	NBEA	transcript	XM_023250733.2	protein_coding	29	c.4837+5685A>G
chrA1	14126320	A	G	PASS	intron_variant	MODIFIER	NBEA	NBEA	transcript	XM_045051925.1	protein_coding	29	c.4924+4147A>G
chrA1	14126320	A	G	PASS	intron_variant	MODIFIER	NBEA	NBEA	transcript	XM_045051901.1	protein_coding	30	c.4606+4147A>G
chrA1	14126320	A	G	PASS	intron_variant	MODIFIER	NBEA	NBEA	transcript	XM_023250742.2	protein_coding	23	c.3490+4147A>G
chrA1	14126339	A	T	PASS	intron_variant	MODIFIER	NBEA	NBEA	transcript	XM_023250717.2	protein_coding	30	c.4933+4166A>T
chrA1	14126339	A	T	PASS	intron_variant	MODIFIER	NBEA	NBEA	transcript	XM_011286341.4	protein_coding	30	c.4933+4166A>T
chrA1	14126339	A	T	PASS	intron_variant	MODIFIER	NBEA	NBEA	transcript	XM_019825371.3	protein_coding	29	c.4924+4166A>T
chrA1	14126339	A	T	PASS	intron_variant	MODIFIER	NBEA	NBEA	transcript	XM_019825374.3	protein_coding	30	c.4933+4166A>T
chrA1	14126339	A	T	PASS	intron_variant	MODIFIER	NBEA	NBEA	transcript	XM_019825380.3	protein_coding	29	c.4837+5704A>T
chrA1	14126339	A	T	PASS	intron_variant	MODIFIER	NBEA	NBEA	transcript	XM_023250721.2	protein_coding	29	c.4924+4166A>T
chrA1	14126339	A	T	PASS	intron_variant	MODIFIER	NBEA	NBEA	transcript	XM_023250724.2	protein_coding	30	c.4933+4166A>T
chrA1	14126339	A	T	PASS	intron_variant	MODIFIER	NBEA	NBEA	transcript	XM_023250731.2	protein_coding	30	c.4933+4166A>T
chrA1	14126339	A	T	PASS	intron_variant	MODIFIER	NBEA	NBEA	transcript	XM_023250733.2	protein_coding	29	c.4837+5704A>T
chrA1	14126339	A	T	PASS	intron_variant	MODIFIER	NBEA	NBEA	transcript	XM_045051925.1	protein_coding	29	c.4924+4166A>T
chrA1	14126339	A	T	PASS	intron_variant	MODIFIER	NBEA	NBEA	transcript	XM_045051901.1	protein_coding	30	c.4606+4166A>T
chrA1	14126339	A	T	PASS	intron_variant	MODIFIER	NBEA	NBEA	transcript	XM_023250742.2	protein_coding	23	c.3490+4166A>T
chrA1	14126391	A	G	PASS	intron_variant	MODIFIER	NBEA	NBEA	transcript	XM_023250717.2	protein_coding	30	c.4933+4218A>G
chrA1	14126391	A	G	PASS	intron_variant	MODIFIER	NBEA	NBEA	transcript	XM_011286341.4	protein_coding	30	c.4933+4218A>G
chrA1	14126391	A	G	PASS	intron_variant	MODIFIER	NBEA	NBEA	transcript	XM_019825371.3	protein_coding	29	c.4924+4218A>G
chrA1	14126391	A	G	PASS	intron_variant	MODIFIER	NBEA	NBEA	transcript	XM_019825374.3	protein_coding	30	c.4933+4218A>G
chrA1	14126391	A	G	PASS	intron_variant	MODIFIER	NBEA	NBEA	transcript	XM_019825380.3	protein_coding	29	c.4837+5756A>G
chrA1	14126391	A	G	PASS	intron_variant	MODIFIER	NBEA	NBEA	transcript	XM_023250721.2	protein_coding	29	c.4924+4218A>G
chrA1	14126391	A	G	PASS	intron_variant	MODIFIER	NBEA	NBEA	transcript	XM_023250724.2	protein_coding	30	c.4933+4218A>G
chrA1	14126391	A	G	PASS	intron_variant	MODIFIER	NBEA	NBEA	transcript	XM_023250731.2	protein_coding	30	c.4933+4218A>G
chrA1	14126391	A	G	PASS	intron_variant	MODIFIER	NBEA	NBEA	transcript	XM_023250733.2	protein_coding	29	c.4837+5756A>G
chrA1	14126391	A	G	PASS	intron_variant	MODIFIER	NBEA	NBEA	transcript	XM_045051925.1	protein_coding	29	c.4924+4218A>G
chrA1	14126391	A	G	PASS	intron_variant	MODIFIER	NBEA	NBEA	transcript	XM_045051901.1	protein_coding	30	c.4606+4218A>G
chrA1	14126391	A	G	PASS	intron_variant	MODIFIER	NBEA	NBEA	transcript	XM_023250742.2	protein_coding	23	c.3490+4218A>G
chrA1	14127751	G	A	PASS	intron_variant	MODIFIER	NBEA	NBEA	transcript	XM_023250717.2	protein_coding	30	c.4933+5578G>A
chrA1	14127751	G	A	PASS	intron_variant	MODIFIER	NBEA	NBEA	transcript	XM_011286341.4	protein_coding	30	c.4933+5578G>A
chrA1	14127751	G	A	PASS	intron_variant	MODIFIER	NBEA	NBEA	transcript	XM_019825371.3	protein_coding	29	c.4924+5578G>A
chrA1	14127751	G	A	PASS	intron_variant	MODIFIER	NBEA	NBEA	transcript	XM_019825374.3	protein_coding	30	c.4933+5578G>A
chrA1	14127751	G	A	PASS	intron_variant	MODIFIER	NBEA	NBEA	transcript	XM_019825380.3	protein_coding	29	c.4837+7116G>A
chrA1	14127751	G	A	PASS	intron_variant	MODIFIER	NBEA	NBEA	transcript	XM_023250721.2	protein_coding	29	c.4924+5578G>A
chrA1	14127751	G	A	PASS	intron_variant	MODIFIER	NBEA	NBEA	transcript	XM_023250724.2	protein_coding	30	c.4933+5578G>A
chrA1	14127751	G	A	PASS	intron_variant	MODIFIER	NBEA	NBEA	transcript	XM_023250731.2	protein_coding	30	c.4933+5578G>A
chrA1	14127751	G	A	PASS	intron_variant	MODIFIER	NBEA	NBEA	transcript	XM_023250733.2	protein_coding	29	c.4837+7116G>A
chrA1	14127751	G	A	PASS	intron_variant	MODIFIER	NBEA	NBEA	transcript	XM_045051925.1	protein_coding	29	c.4924+5578G>A
chrA1	14127751	G	A	PASS	intron_variant	MODIFIER	NBEA	NBEA	transcript	XM_045051901.1	protein_coding	30	c.4606+5578G>A
chrA1	14127751	G	A	PASS	intron_variant	MODIFIER	NBEA	NBEA	transcript	XM_023250742.2	protein_coding	23	c.3490+5578G>A
chrA1	14127782	C	G	PASS	intron_variant	MODIFIER	NBEA	NBEA	transcript	XM_023250717.2	protein_coding	30	c.4933+5609C>G
chrA1	14127782	C	G	PASS	intron_variant	MODIFIER	NBEA	NBEA	transcript	XM_011286341.4	protein_coding	30	c.4933+5609C>G
chrA1	14127782	C	G	PASS	intron_variant	MODIFIER	NBEA	NBEA	transcript	XM_019825371.3	protein_coding	29	c.4924+5609C>G
chrA1	14127782	C	G	PASS	intron_variant	MODIFIER	NBEA	NBEA	transcript	XM_019825374.3	protein_coding	30	c.4933+5609C>G
chrA1	14127782	C	G	PASS	intron_variant	MODIFIER	NBEA	NBEA	transcript	XM_019825380.3	protein_coding	29	c.4837+7147C>G
chrA1	14127782	C	G	PASS	intron_variant	MODIFIER	NBEA	NBEA	transcript	XM_023250721.2	protein_coding	29	c.4924+5609C>G
chrA1	14127782	C	G	PASS	intron_variant	MODIFIER	NBEA	NBEA	transcript	XM_023250724.2	protein_coding	30	c.4933+5609C>G
chrA1	14127782	C	G	PASS	intron_variant	MODIFIER	NBEA	NBEA	transcript	XM_023250731.2	protein_coding	30	c.4933+5609C>G
chrA1	14127782	C	G	PASS	intron_variant	MODIFIER	NBEA	NBEA	transcript	XM_023250733.2	protein_coding	29	c.4837+7147C>G
chrA1	14127782	C	G	PASS	intron_variant	MODIFIER	NBEA	NBEA	transcript	XM_045051925.1	protein_coding	29	c.4924+5609C>G
chrA1	14127782	C	G	PASS	intron_variant	MODIFIER	NBEA	NBEA	transcript	XM_045051901.1	protein_coding	30	c.4606+5609C>G
chrA1	14127782	C	G	PASS	intron_variant	MODIFIER	NBEA	NBEA	transcript	XM_023250742.2	protein_coding	23	c.3490+5609C>G
chrA1	14128136	C	A	PASS	intron_variant	MODIFIER	NBEA	NBEA	transcript	XM_023250717.2	protein_coding	30	c.4933+5963C>A
chrA1	14128136	C	A	PASS	intron_variant	MODIFIER	NBEA	NBEA	transcript	XM_011286341.4	protein_coding	30	c.4933+5963C>A
chrA1	14128136	C	A	PASS	intron_variant	MODIFIER	NBEA	NBEA	transcript	XM_019825371.3	protein_coding	29	c.4924+5963C>A
chrA1	14128136	C	A	PASS	intron_variant	MODIFIER	NBEA	NBEA	transcript	XM_019825374.3	protein_coding	30	c.4933+5963C>A
chrA1	14128136	C	A	PASS	intron_variant	MODIFIER	NBEA	NBEA	transcript	XM_019825380.3	protein_coding	29	c.4837+7501C>A
chrA1	14128136	C	A	PASS	intron_variant	MODIFIER	NBEA	NBEA	transcript	XM_023250721.2	protein_coding	29	c.4924+5963C>A
chrA1	14128136	C	A	PASS	intron_variant	MODIFIER	NBEA	NBEA	transcript	XM_023250724.2	protein_coding	30	c.4933+5963C>A
chrA1	14128136	C	A	PASS	intron_variant	MODIFIER	NBEA	NBEA	transcript	XM_023250731.2	protein_coding	30	c.4933+5963C>A
chrA1	14128136	C	A	PASS	intron_variant	MODIFIER	NBEA	NBEA	transcript	XM_023250733.2	protein_coding	29	c.4837+7501C>A
chrA1	14128136	C	A	PASS	intron_variant	MODIFIER	NBEA	NBEA	transcript	XM_045051925.1	protein_coding	29	c.4924+5963C>A
chrA1	14128136	C	A	PASS	intron_variant	MODIFIER	NBEA	NBEA	transcript	XM_045051901.1	protein_coding	30	c.4606+5963C>A
chrA1	14128136	C	A	PASS	intron_variant	MODIFIER	NBEA	NBEA	transcript	XM_023250742.2	protein_coding	23	c.3490+5963C>A
chrA1	14129074	T	G	PASS	intron_variant	MODIFIER	NBEA	NBEA	transcript	XM_023250717.2	protein_coding	30	c.4933+6901T>G
chrA1	14129074	T	G	PASS	intron_variant	MODIFIER	NBEA	NBEA	transcript	XM_011286341.4	protein_coding	30	c.4933+6901T>G
chrA1	14129074	T	G	PASS	intron_variant	MODIFIER	NBEA	NBEA	transcript	XM_019825371.3	protein_coding	29	c.4924+6901T>G
chrA1	14129074	T	G	PASS	intron_variant	MODIFIER	NBEA	NBEA	transcript	XM_019825374.3	protein_coding	30	c.4933+6901T>G
chrA1	14129074	T	G	PASS	intron_variant	MODIFIER	NBEA	NBEA	transcript	XM_019825380.3	protein_coding	29	c.4837+8439T>G
chrA1	14129074	T	G	PASS	intron_variant	MODIFIER	NBEA	NBEA	transcript	XM_023250721.2	protein_coding	29	c.4924+6901T>G
chrA1	14129074	T	G	PASS	intron_variant	MODIFIER	NBEA	NBEA	transcript	XM_023250724.2	protein_coding	30	c.4933+6901T>G
chrA1	14129074	T	G	PASS	intron_variant	MODIFIER	NBEA	NBEA	transcript	XM_023250731.2	protein_coding	30	c.4933+6901T>G
chrA1	14129074	T	G	PASS	intron_variant	MODIFIER	NBEA	NBEA	transcript	XM_023250733.2	protein_coding	29	c.4837+8439T>G
chrA1	14129074	T	G	PASS	intron_variant	MODIFIER	NBEA	NBEA	transcript	XM_045051925.1	protein_coding	29	c.4924+6901T>G
chrA1	14129074	T	G	PASS	intron_variant	MODIFIER	NBEA	NBEA	transcript	XM_045051901.1	protein_coding	30	c.4606+6901T>G
chrA1	14129074	T	G	PASS	intron_variant	MODIFIER	NBEA	NBEA	transcript	XM_023250742.2	protein_coding	23	c.3490+6901T>G
chrA1	14129183	T	G	PASS	intron_variant	MODIFIER	NBEA	NBEA	transcript	XM_023250717.2	protein_coding	30	c.4933+7010T>G
chrA1	14129183	T	G	PASS	intron_variant	MODIFIER	NBEA	NBEA	transcript	XM_011286341.4	protein_coding	30	c.4933+7010T>G
chrA1	14129183	T	G	PASS	intron_variant	MODIFIER	NBEA	NBEA	transcript	XM_019825371.3	protein_coding	29	c.4924+7010T>G
chrA1	14129183	T	G	PASS	intron_variant	MODIFIER	NBEA	NBEA	transcript	XM_019825374.3	protein_coding	30	c.4933+7010T>G
chrA1	14129183	T	G	PASS	intron_variant	MODIFIER	NBEA	NBEA	transcript	XM_019825380.3	protein_coding	29	c.4837+8548T>G
chrA1	14129183	T	G	PASS	intron_variant	MODIFIER	NBEA	NBEA	transcript	XM_023250721.2	protein_coding	29	c.4924+7010T>G
chrA1	14129183	T	G	PASS	intron_variant	MODIFIER	NBEA	NBEA	transcript	XM_023250724.2	protein_coding	30	c.4933+7010T>G
chrA1	14129183	T	G	PASS	intron_variant	MODIFIER	NBEA	NBEA	transcript	XM_023250731.2	protein_coding	30	c.4933+7010T>G
chrA1	14129183	T	G	PASS	intron_variant	MODIFIER	NBEA	NBEA	transcript	XM_023250733.2	protein_coding	29	c.4837+8548T>G
chrA1	14129183	T	G	PASS	intron_variant	MODIFIER	NBEA	NBEA	transcript	XM_045051925.1	protein_coding	29	c.4924+7010T>G
chrA1	14129183	T	G	PASS	intron_variant	MODIFIER	NBEA	NBEA	transcript	XM_045051901.1	protein_coding	30	c.4606+7010T>G
chrA1	14129183	T	G	PASS	intron_variant	MODIFIER	NBEA	NBEA	transcript	XM_023250742.2	protein_coding	23	c.3490+7010T>G
chrA1	14129640	A	G	PASS	intron_variant	MODIFIER	NBEA	NBEA	transcript	XM_023250717.2	protein_coding	30	c.4933+7467A>G
chrA1	14129640	A	G	PASS	intron_variant	MODIFIER	NBEA	NBEA	transcript	XM_011286341.4	protein_coding	30	c.4933+7467A>G
chrA1	14129640	A	G	PASS	intron_variant	MODIFIER	NBEA	NBEA	transcript	XM_019825371.3	protein_coding	29	c.4924+7467A>G
chrA1	14129640	A	G	PASS	intron_variant	MODIFIER	NBEA	NBEA	transcript	XM_019825374.3	protein_coding	30	c.4933+7467A>G
chrA1	14129640	A	G	PASS	intron_variant	MODIFIER	NBEA	NBEA	transcript	XM_019825380.3	protein_coding	29	c.4837+9005A>G
chrA1	14129640	A	G	PASS	intron_variant	MODIFIER	NBEA	NBEA	transcript	XM_023250721.2	protein_coding	29	c.4924+7467A>G
chrA1	14129640	A	G	PASS	intron_variant	MODIFIER	NBEA	NBEA	transcript	XM_023250724.2	protein_coding	30	c.4933+7467A>G
chrA1	14129640	A	G	PASS	intron_variant	MODIFIER	NBEA	NBEA	transcript	XM_023250731.2	protein_coding	30	c.4933+7467A>G
chrA1	14129640	A	G	PASS	intron_variant	MODIFIER	NBEA	NBEA	transcript	XM_023250733.2	protein_coding	29	c.4837+9005A>G
chrA1	14129640	A	G	PASS	intron_variant	MODIFIER	NBEA	NBEA	transcript	XM_045051925.1	protein_coding	29	c.4924+7467A>G
chrA1	14129640	A	G	PASS	intron_variant	MODIFIER	NBEA	NBEA	transcript	XM_045051901.1	protein_coding	30	c.4606+7467A>G
chrA1	14129640	A	G	PASS	intron_variant	MODIFIER	NBEA	NBEA	transcript	XM_023250742.2	protein_coding	23	c.3490+7467A>G
chrA1	14131069	T	C	PASS	intron_variant	MODIFIER	NBEA	NBEA	transcript	XM_023250717.2	protein_coding	30	c.4934-8106T>C
chrA1	14131069	T	C	PASS	intron_variant	MODIFIER	NBEA	NBEA	transcript	XM_011286341.4	protein_coding	30	c.4934-8106T>C
chrA1	14131069	T	C	PASS	intron_variant	MODIFIER	NBEA	NBEA	transcript	XM_019825371.3	protein_coding	29	c.4925-8106T>C
chrA1	14131069	T	C	PASS	intron_variant	MODIFIER	NBEA	NBEA	transcript	XM_019825374.3	protein_coding	30	c.4934-8106T>C
chrA1	14131069	T	C	PASS	intron_variant	MODIFIER	NBEA	NBEA	transcript	XM_019825380.3	protein_coding	29	c.4838-8106T>C
chrA1	14131069	T	C	PASS	intron_variant	MODIFIER	NBEA	NBEA	transcript	XM_023250721.2	protein_coding	29	c.4925-8106T>C
chrA1	14131069	T	C	PASS	intron_variant	MODIFIER	NBEA	NBEA	transcript	XM_023250724.2	protein_coding	30	c.4934-8106T>C
chrA1	14131069	T	C	PASS	intron_variant	MODIFIER	NBEA	NBEA	transcript	XM_023250731.2	protein_coding	30	c.4934-8106T>C
chrA1	14131069	T	C	PASS	intron_variant	MODIFIER	NBEA	NBEA	transcript	XM_023250733.2	protein_coding	29	c.4838-8106T>C
chrA1	14131069	T	C	PASS	intron_variant	MODIFIER	NBEA	NBEA	transcript	XM_045051925.1	protein_coding	29	c.4925-8106T>C
chrA1	14131069	T	C	PASS	intron_variant	MODIFIER	NBEA	NBEA	transcript	XM_045051901.1	protein_coding	30	c.4607-8106T>C
chrA1	14131069	T	C	PASS	intron_variant	MODIFIER	NBEA	NBEA	transcript	XM_023250742.2	protein_coding	23	c.3491-8106T>C
chrA1	14132066	G	GATT	PASS	intron_variant	MODIFIER	NBEA	NBEA	transcript	XM_023250717.2	protein_coding	30	c.4934-7109_4934-7108insATT
chrA1	14132066	G	GATT	PASS	intron_variant	MODIFIER	NBEA	NBEA	transcript	XM_011286341.4	protein_coding	30	c.4934-7109_4934-7108insATT
chrA1	14132066	G	GATT	PASS	intron_variant	MODIFIER	NBEA	NBEA	transcript	XM_019825371.3	protein_coding	29	c.4925-7109_4925-7108insATT
chrA1	14132066	G	GATT	PASS	intron_variant	MODIFIER	NBEA	NBEA	transcript	XM_019825374.3	protein_coding	30	c.4934-7109_4934-7108insATT
chrA1	14132066	G	GATT	PASS	intron_variant	MODIFIER	NBEA	NBEA	transcript	XM_019825380.3	protein_coding	29	c.4838-7109_4838-7108insATT
chrA1	14132066	G	GATT	PASS	intron_variant	MODIFIER	NBEA	NBEA	transcript	XM_023250721.2	protein_coding	29	c.4925-7109_4925-7108insATT
chrA1	14132066	G	GATT	PASS	intron_variant	MODIFIER	NBEA	NBEA	transcript	XM_023250724.2	protein_coding	30	c.4934-7109_4934-7108insATT
chrA1	14132066	G	GATT	PASS	intron_variant	MODIFIER	NBEA	NBEA	transcript	XM_023250731.2	protein_coding	30	c.4934-7109_4934-7108insATT
chrA1	14132066	G	GATT	PASS	intron_variant	MODIFIER	NBEA	NBEA	transcript	XM_023250733.2	protein_coding	29	c.4838-7109_4838-7108insATT
chrA1	14132066	G	GATT	PASS	intron_variant	MODIFIER	NBEA	NBEA	transcript	XM_045051925.1	protein_coding	29	c.4925-7109_4925-7108insATT
chrA1	14132066	G	GATT	PASS	intron_variant	MODIFIER	NBEA	NBEA	transcript	XM_045051901.1	protein_coding	30	c.4607-7109_4607-7108insATT
chrA1	14132066	G	GATT	PASS	intron_variant	MODIFIER	NBEA	NBEA	transcript	XM_023250742.2	protein_coding	23	c.3491-7109_3491-7108insATT
chrA1	14132069	G	GAGA	PASS	intron_variant	MODIFIER	NBEA	NBEA	transcript	XM_023250717.2	protein_coding	30	c.4934-7106_4934-7105insAGA
chrA1	14132069	G	GAGA	PASS	intron_variant	MODIFIER	NBEA	NBEA	transcript	XM_011286341.4	protein_coding	30	c.4934-7106_4934-7105insAGA
chrA1	14132069	G	GAGA	PASS	intron_variant	MODIFIER	NBEA	NBEA	transcript	XM_019825371.3	protein_coding	29	c.4925-7106_4925-7105insAGA
chrA1	14132069	G	GAGA	PASS	intron_variant	MODIFIER	NBEA	NBEA	transcript	XM_019825374.3	protein_coding	30	c.4934-7106_4934-7105insAGA
chrA1	14132069	G	GAGA	PASS	intron_variant	MODIFIER	NBEA	NBEA	transcript	XM_019825380.3	protein_coding	29	c.4838-7106_4838-7105insAGA
chrA1	14132069	G	GAGA	PASS	intron_variant	MODIFIER	NBEA	NBEA	transcript	XM_023250721.2	protein_coding	29	c.4925-7106_4925-7105insAGA
chrA1	14132069	G	GAGA	PASS	intron_variant	MODIFIER	NBEA	NBEA	transcript	XM_023250724.2	protein_coding	30	c.4934-7106_4934-7105insAGA
chrA1	14132069	G	GAGA	PASS	intron_variant	MODIFIER	NBEA	NBEA	transcript	XM_023250731.2	protein_coding	30	c.4934-7106_4934-7105insAGA
chrA1	14132069	G	GAGA	PASS	intron_variant	MODIFIER	NBEA	NBEA	transcript	XM_023250733.2	protein_coding	29	c.4838-7106_4838-7105insAGA
chrA1	14132069	G	GAGA	PASS	intron_variant	MODIFIER	NBEA	NBEA	transcript	XM_045051925.1	protein_coding	29	c.4925-7106_4925-7105insAGA
chrA1	14132069	G	GAGA	PASS	intron_variant	MODIFIER	NBEA	NBEA	transcript	XM_045051901.1	protein_coding	30	c.4607-7106_4607-7105insAGA
chrA1	14132069	G	GAGA	PASS	intron_variant	MODIFIER	NBEA	NBEA	transcript	XM_023250742.2	protein_coding	23	c.3491-7106_3491-7105insAGA
chrA1	14132071	T	TAAGA	PASS	intron_variant	MODIFIER	NBEA	NBEA	transcript	XM_023250717.2	protein_coding	30	c.4934-7104_4934-7103insAAGA
chrA1	14132071	T	TAAGA	PASS	intron_variant	MODIFIER	NBEA	NBEA	transcript	XM_011286341.4	protein_coding	30	c.4934-7104_4934-7103insAAGA
chrA1	14132071	T	TAAGA	PASS	intron_variant	MODIFIER	NBEA	NBEA	transcript	XM_019825371.3	protein_coding	29	c.4925-7104_4925-7103insAAGA
chrA1	14132071	T	TAAGA	PASS	intron_variant	MODIFIER	NBEA	NBEA	transcript	XM_019825374.3	protein_coding	30	c.4934-7104_4934-7103insAAGA
chrA1	14132071	T	TAAGA	PASS	intron_variant	MODIFIER	NBEA	NBEA	transcript	XM_019825380.3	protein_coding	29	c.4838-7104_4838-7103insAAGA
chrA1	14132071	T	TAAGA	PASS	intron_variant	MODIFIER	NBEA	NBEA	transcript	XM_023250721.2	protein_coding	29	c.4925-7104_4925-7103insAAGA
chrA1	14132071	T	TAAGA	PASS	intron_variant	MODIFIER	NBEA	NBEA	transcript	XM_023250724.2	protein_coding	30	c.4934-7104_4934-7103insAAGA
chrA1	14132071	T	TAAGA	PASS	intron_variant	MODIFIER	NBEA	NBEA	transcript	XM_023250731.2	protein_coding	30	c.4934-7104_4934-7103insAAGA
chrA1	14132071	T	TAAGA	PASS	intron_variant	MODIFIER	NBEA	NBEA	transcript	XM_023250733.2	protein_coding	29	c.4838-7104_4838-7103insAAGA
chrA1	14132071	T	TAAGA	PASS	intron_variant	MODIFIER	NBEA	NBEA	transcript	XM_045051925.1	protein_coding	29	c.4925-7104_4925-7103insAAGA
chrA1	14132071	T	TAAGA	PASS	intron_variant	MODIFIER	NBEA	NBEA	transcript	XM_045051901.1	protein_coding	30	c.4607-7104_4607-7103insAAGA
chrA1	14132071	T	TAAGA	PASS	intron_variant	MODIFIER	NBEA	NBEA	transcript	XM_023250742.2	protein_coding	23	c.3491-7104_3491-7103insAAGA
chrA1	14132074	T	A	PASS	intron_variant	MODIFIER	NBEA	NBEA	transcript	XM_023250717.2	protein_coding	30	c.4934-7101T>A
chrA1	14132074	T	A	PASS	intron_variant	MODIFIER	NBEA	NBEA	transcript	XM_011286341.4	protein_coding	30	c.4934-7101T>A
chrA1	14132074	T	A	PASS	intron_variant	MODIFIER	NBEA	NBEA	transcript	XM_019825371.3	protein_coding	29	c.4925-7101T>A
chrA1	14132074	T	A	PASS	intron_variant	MODIFIER	NBEA	NBEA	transcript	XM_019825374.3	protein_coding	30	c.4934-7101T>A
chrA1	14132074	T	A	PASS	intron_variant	MODIFIER	NBEA	NBEA	transcript	XM_019825380.3	protein_coding	29	c.4838-7101T>A
chrA1	14132074	T	A	PASS	intron_variant	MODIFIER	NBEA	NBEA	transcript	XM_023250721.2	protein_coding	29	c.4925-7101T>A
chrA1	14132074	T	A	PASS	intron_variant	MODIFIER	NBEA	NBEA	transcript	XM_023250724.2	protein_coding	30	c.4934-7101T>A
chrA1	14132074	T	A	PASS	intron_variant	MODIFIER	NBEA	NBEA	transcript	XM_023250731.2	protein_coding	30	c.4934-7101T>A
chrA1	14132074	T	A	PASS	intron_variant	MODIFIER	NBEA	NBEA	transcript	XM_023250733.2	protein_coding	29	c.4838-7101T>A
chrA1	14132074	T	A	PASS	intron_variant	MODIFIER	NBEA	NBEA	transcript	XM_045051925.1	protein_coding	29	c.4925-7101T>A
chrA1	14132074	T	A	PASS	intron_variant	MODIFIER	NBEA	NBEA	transcript	XM_045051901.1	protein_coding	30	c.4607-7101T>A
chrA1	14132074	T	A	PASS	intron_variant	MODIFIER	NBEA	NBEA	transcript	XM_023250742.2	protein_coding	23	c.3491-7101T>A
chrA1	14132075	CT	C	PASS	intron_variant	MODIFIER	NBEA	NBEA	transcript	XM_023250717.2	protein_coding	30	c.4934-7099delT
chrA1	14132075	CT	C	PASS	intron_variant	MODIFIER	NBEA	NBEA	transcript	XM_011286341.4	protein_coding	30	c.4934-7099delT
chrA1	14132075	CT	C	PASS	intron_variant	MODIFIER	NBEA	NBEA	transcript	XM_019825371.3	protein_coding	29	c.4925-7099delT
chrA1	14132075	CT	C	PASS	intron_variant	MODIFIER	NBEA	NBEA	transcript	XM_019825374.3	protein_coding	30	c.4934-7099delT
chrA1	14132075	CT	C	PASS	intron_variant	MODIFIER	NBEA	NBEA	transcript	XM_019825380.3	protein_coding	29	c.4838-7099delT
chrA1	14132075	CT	C	PASS	intron_variant	MODIFIER	NBEA	NBEA	transcript	XM_023250721.2	protein_coding	29	c.4925-7099delT
chrA1	14132075	CT	C	PASS	intron_variant	MODIFIER	NBEA	NBEA	transcript	XM_023250724.2	protein_coding	30	c.4934-7099delT
chrA1	14132075	CT	C	PASS	intron_variant	MODIFIER	NBEA	NBEA	transcript	XM_023250731.2	protein_coding	30	c.4934-7099delT
chrA1	14132075	CT	C	PASS	intron_variant	MODIFIER	NBEA	NBEA	transcript	XM_023250733.2	protein_coding	29	c.4838-7099delT
chrA1	14132075	CT	C	PASS	intron_variant	MODIFIER	NBEA	NBEA	transcript	XM_045051925.1	protein_coding	29	c.4925-7099delT
chrA1	14132075	CT	C	PASS	intron_variant	MODIFIER	NBEA	NBEA	transcript	XM_045051901.1	protein_coding	30	c.4607-7099delT
chrA1	14132075	CT	C	PASS	intron_variant	MODIFIER	NBEA	NBEA	transcript	XM_023250742.2	protein_coding	23	c.3491-7099delT
chrA1	14132079	T	A	PASS	intron_variant	MODIFIER	NBEA	NBEA	transcript	XM_023250717.2	protein_coding	30	c.4934-7096T>A
chrA1	14132079	T	A	PASS	intron_variant	MODIFIER	NBEA	NBEA	transcript	XM_011286341.4	protein_coding	30	c.4934-7096T>A
chrA1	14132079	T	A	PASS	intron_variant	MODIFIER	NBEA	NBEA	transcript	XM_019825371.3	protein_coding	29	c.4925-7096T>A
chrA1	14132079	T	A	PASS	intron_variant	MODIFIER	NBEA	NBEA	transcript	XM_019825374.3	protein_coding	30	c.4934-7096T>A
chrA1	14132079	T	A	PASS	intron_variant	MODIFIER	NBEA	NBEA	transcript	XM_019825380.3	protein_coding	29	c.4838-7096T>A
chrA1	14132079	T	A	PASS	intron_variant	MODIFIER	NBEA	NBEA	transcript	XM_023250721.2	protein_coding	29	c.4925-7096T>A
chrA1	14132079	T	A	PASS	intron_variant	MODIFIER	NBEA	NBEA	transcript	XM_023250724.2	protein_coding	30	c.4934-7096T>A
chrA1	14132079	T	A	PASS	intron_variant	MODIFIER	NBEA	NBEA	transcript	XM_023250731.2	protein_coding	30	c.4934-7096T>A
chrA1	14132079	T	A	PASS	intron_variant	MODIFIER	NBEA	NBEA	transcript	XM_023250733.2	protein_coding	29	c.4838-7096T>A
chrA1	14132079	T	A	PASS	intron_variant	MODIFIER	NBEA	NBEA	transcript	XM_045051925.1	protein_coding	29	c.4925-7096T>A
chrA1	14132079	T	A	PASS	intron_variant	MODIFIER	NBEA	NBEA	transcript	XM_045051901.1	protein_coding	30	c.4607-7096T>A
chrA1	14132079	T	A	PASS	intron_variant	MODIFIER	NBEA	NBEA	transcript	XM_023250742.2	protein_coding	23	c.3491-7096T>A
chrA1	14132081	G	GA	PASS	intron_variant	MODIFIER	NBEA	NBEA	transcript	XM_023250717.2	protein_coding	30	c.4934-7094_4934-7093insA
chrA1	14132081	G	GA	PASS	intron_variant	MODIFIER	NBEA	NBEA	transcript	XM_011286341.4	protein_coding	30	c.4934-7094_4934-7093insA
chrA1	14132081	G	GA	PASS	intron_variant	MODIFIER	NBEA	NBEA	transcript	XM_019825371.3	protein_coding	29	c.4925-7094_4925-7093insA
chrA1	14132081	G	GA	PASS	intron_variant	MODIFIER	NBEA	NBEA	transcript	XM_019825374.3	protein_coding	30	c.4934-7094_4934-7093insA
chrA1	14132081	G	GA	PASS	intron_variant	MODIFIER	NBEA	NBEA	transcript	XM_019825380.3	protein_coding	29	c.4838-7094_4838-7093insA
chrA1	14132081	G	GA	PASS	intron_variant	MODIFIER	NBEA	NBEA	transcript	XM_023250721.2	protein_coding	29	c.4925-7094_4925-7093insA
chrA1	14132081	G	GA	PASS	intron_variant	MODIFIER	NBEA	NBEA	transcript	XM_023250724.2	protein_coding	30	c.4934-7094_4934-7093insA
chrA1	14132081	G	GA	PASS	intron_variant	MODIFIER	NBEA	NBEA	transcript	XM_023250731.2	protein_coding	30	c.4934-7094_4934-7093insA
chrA1	14132081	G	GA	PASS	intron_variant	MODIFIER	NBEA	NBEA	transcript	XM_023250733.2	protein_coding	29	c.4838-7094_4838-7093insA
chrA1	14132081	G	GA	PASS	intron_variant	MODIFIER	NBEA	NBEA	transcript	XM_045051925.1	protein_coding	29	c.4925-7094_4925-7093insA
chrA1	14132081	G	GA	PASS	intron_variant	MODIFIER	NBEA	NBEA	transcript	XM_045051901.1	protein_coding	30	c.4607-7094_4607-7093insA
chrA1	14132081	G	GA	PASS	intron_variant	MODIFIER	NBEA	NBEA	transcript	XM_023250742.2	protein_coding	23	c.3491-7094_3491-7093insA
chrA1	14132082	G	GA	PASS	intron_variant	MODIFIER	NBEA	NBEA	transcript	XM_023250717.2	protein_coding	30	c.4934-7093_4934-7092insA
chrA1	14132082	G	GA	PASS	intron_variant	MODIFIER	NBEA	NBEA	transcript	XM_011286341.4	protein_coding	30	c.4934-7093_4934-7092insA
chrA1	14132082	G	GA	PASS	intron_variant	MODIFIER	NBEA	NBEA	transcript	XM_019825371.3	protein_coding	29	c.4925-7093_4925-7092insA
chrA1	14132082	G	GA	PASS	intron_variant	MODIFIER	NBEA	NBEA	transcript	XM_019825374.3	protein_coding	30	c.4934-7093_4934-7092insA
chrA1	14132082	G	GA	PASS	intron_variant	MODIFIER	NBEA	NBEA	transcript	XM_019825380.3	protein_coding	29	c.4838-7093_4838-7092insA
chrA1	14132082	G	GA	PASS	intron_variant	MODIFIER	NBEA	NBEA	transcript	XM_023250721.2	protein_coding	29	c.4925-7093_4925-7092insA
chrA1	14132082	G	GA	PASS	intron_variant	MODIFIER	NBEA	NBEA	transcript	XM_023250724.2	protein_coding	30	c.4934-7093_4934-7092insA
chrA1	14132082	G	GA	PASS	intron_variant	MODIFIER	NBEA	NBEA	transcript	XM_023250731.2	protein_coding	30	c.4934-7093_4934-7092insA
chrA1	14132082	G	GA	PASS	intron_variant	MODIFIER	NBEA	NBEA	transcript	XM_023250733.2	protein_coding	29	c.4838-7093_4838-7092insA
chrA1	14132082	G	GA	PASS	intron_variant	MODIFIER	NBEA	NBEA	transcript	XM_045051925.1	protein_coding	29	c.4925-7093_4925-7092insA
chrA1	14132082	G	GA	PASS	intron_variant	MODIFIER	NBEA	NBEA	transcript	XM_045051901.1	protein_coding	30	c.4607-7093_4607-7092insA
chrA1	14132082	G	GA	PASS	intron_variant	MODIFIER	NBEA	NBEA	transcript	XM_023250742.2	protein_coding	23	c.3491-7093_3491-7092insA
chrA1	14132489	T	C	PASS	intron_variant	MODIFIER	NBEA	NBEA	transcript	XM_023250717.2	protein_coding	30	c.4934-6686T>C
chrA1	14132489	T	C	PASS	intron_variant	MODIFIER	NBEA	NBEA	transcript	XM_011286341.4	protein_coding	30	c.4934-6686T>C
chrA1	14132489	T	C	PASS	intron_variant	MODIFIER	NBEA	NBEA	transcript	XM_019825371.3	protein_coding	29	c.4925-6686T>C
chrA1	14132489	T	C	PASS	intron_variant	MODIFIER	NBEA	NBEA	transcript	XM_019825374.3	protein_coding	30	c.4934-6686T>C
chrA1	14132489	T	C	PASS	intron_variant	MODIFIER	NBEA	NBEA	transcript	XM_019825380.3	protein_coding	29	c.4838-6686T>C
chrA1	14132489	T	C	PASS	intron_variant	MODIFIER	NBEA	NBEA	transcript	XM_023250721.2	protein_coding	29	c.4925-6686T>C
chrA1	14132489	T	C	PASS	intron_variant	MODIFIER	NBEA	NBEA	transcript	XM_023250724.2	protein_coding	30	c.4934-6686T>C
chrA1	14132489	T	C	PASS	intron_variant	MODIFIER	NBEA	NBEA	transcript	XM_023250731.2	protein_coding	30	c.4934-6686T>C
chrA1	14132489	T	C	PASS	intron_variant	MODIFIER	NBEA	NBEA	transcript	XM_023250733.2	protein_coding	29	c.4838-6686T>C
chrA1	14132489	T	C	PASS	intron_variant	MODIFIER	NBEA	NBEA	transcript	XM_045051925.1	protein_coding	29	c.4925-6686T>C
chrA1	14132489	T	C	PASS	intron_variant	MODIFIER	NBEA	NBEA	transcript	XM_045051901.1	protein_coding	30	c.4607-6686T>C
chrA1	14132489	T	C	PASS	intron_variant	MODIFIER	NBEA	NBEA	transcript	XM_023250742.2	protein_coding	23	c.3491-6686T>C
chrA1	14132531	CACA	C	PASS	intron_variant	MODIFIER	NBEA	NBEA	transcript	XM_023250717.2	protein_coding	30	c.4934-6643_4934-6641delACA
chrA1	14132531	CACA	C	PASS	intron_variant	MODIFIER	NBEA	NBEA	transcript	XM_011286341.4	protein_coding	30	c.4934-6643_4934-6641delACA
chrA1	14132531	CACA	C	PASS	intron_variant	MODIFIER	NBEA	NBEA	transcript	XM_019825371.3	protein_coding	29	c.4925-6643_4925-6641delACA
chrA1	14132531	CACA	C	PASS	intron_variant	MODIFIER	NBEA	NBEA	transcript	XM_019825374.3	protein_coding	30	c.4934-6643_4934-6641delACA
chrA1	14132531	CACA	C	PASS	intron_variant	MODIFIER	NBEA	NBEA	transcript	XM_019825380.3	protein_coding	29	c.4838-6643_4838-6641delACA
chrA1	14132531	CACA	C	PASS	intron_variant	MODIFIER	NBEA	NBEA	transcript	XM_023250721.2	protein_coding	29	c.4925-6643_4925-6641delACA
chrA1	14132531	CACA	C	PASS	intron_variant	MODIFIER	NBEA	NBEA	transcript	XM_023250724.2	protein_coding	30	c.4934-6643_4934-6641delACA
chrA1	14132531	CACA	C	PASS	intron_variant	MODIFIER	NBEA	NBEA	transcript	XM_023250731.2	protein_coding	30	c.4934-6643_4934-6641delACA
chrA1	14132531	CACA	C	PASS	intron_variant	MODIFIER	NBEA	NBEA	transcript	XM_023250733.2	protein_coding	29	c.4838-6643_4838-6641delACA
chrA1	14132531	CACA	C	PASS	intron_variant	MODIFIER	NBEA	NBEA	transcript	XM_045051925.1	protein_coding	29	c.4925-6643_4925-6641delACA
chrA1	14132531	CACA	C	PASS	intron_variant	MODIFIER	NBEA	NBEA	transcript	XM_045051901.1	protein_coding	30	c.4607-6643_4607-6641delACA
chrA1	14132531	CACA	C	PASS	intron_variant	MODIFIER	NBEA	NBEA	transcript	XM_023250742.2	protein_coding	23	c.3491-6643_3491-6641delACA
chrA1	14132587	A	G	PASS	intron_variant	MODIFIER	NBEA	NBEA	transcript	XM_023250717.2	protein_coding	30	c.4934-6588A>G
chrA1	14132587	A	G	PASS	intron_variant	MODIFIER	NBEA	NBEA	transcript	XM_011286341.4	protein_coding	30	c.4934-6588A>G
chrA1	14132587	A	G	PASS	intron_variant	MODIFIER	NBEA	NBEA	transcript	XM_019825371.3	protein_coding	29	c.4925-6588A>G
chrA1	14132587	A	G	PASS	intron_variant	MODIFIER	NBEA	NBEA	transcript	XM_019825374.3	protein_coding	30	c.4934-6588A>G
chrA1	14132587	A	G	PASS	intron_variant	MODIFIER	NBEA	NBEA	transcript	XM_019825380.3	protein_coding	29	c.4838-6588A>G
chrA1	14132587	A	G	PASS	intron_variant	MODIFIER	NBEA	NBEA	transcript	XM_023250721.2	protein_coding	29	c.4925-6588A>G
chrA1	14132587	A	G	PASS	intron_variant	MODIFIER	NBEA	NBEA	transcript	XM_023250724.2	protein_coding	30	c.4934-6588A>G
chrA1	14132587	A	G	PASS	intron_variant	MODIFIER	NBEA	NBEA	transcript	XM_023250731.2	protein_coding	30	c.4934-6588A>G
chrA1	14132587	A	G	PASS	intron_variant	MODIFIER	NBEA	NBEA	transcript	XM_023250733.2	protein_coding	29	c.4838-6588A>G
chrA1	14132587	A	G	PASS	intron_variant	MODIFIER	NBEA	NBEA	transcript	XM_045051925.1	protein_coding	29	c.4925-6588A>G
chrA1	14132587	A	G	PASS	intron_variant	MODIFIER	NBEA	NBEA	transcript	XM_045051901.1	protein_coding	30	c.4607-6588A>G
chrA1	14132587	A	G	PASS	intron_variant	MODIFIER	NBEA	NBEA	transcript	XM_023250742.2	protein_coding	23	c.3491-6588A>G
chrA1	14132678	A	G	PASS	intron_variant	MODIFIER	NBEA	NBEA	transcript	XM_023250717.2	protein_coding	30	c.4934-6497A>G
chrA1	14132678	A	G	PASS	intron_variant	MODIFIER	NBEA	NBEA	transcript	XM_011286341.4	protein_coding	30	c.4934-6497A>G
chrA1	14132678	A	G	PASS	intron_variant	MODIFIER	NBEA	NBEA	transcript	XM_019825371.3	protein_coding	29	c.4925-6497A>G
chrA1	14132678	A	G	PASS	intron_variant	MODIFIER	NBEA	NBEA	transcript	XM_019825374.3	protein_coding	30	c.4934-6497A>G
chrA1	14132678	A	G	PASS	intron_variant	MODIFIER	NBEA	NBEA	transcript	XM_019825380.3	protein_coding	29	c.4838-6497A>G
chrA1	14132678	A	G	PASS	intron_variant	MODIFIER	NBEA	NBEA	transcript	XM_023250721.2	protein_coding	29	c.4925-6497A>G
chrA1	14132678	A	G	PASS	intron_variant	MODIFIER	NBEA	NBEA	transcript	XM_023250724.2	protein_coding	30	c.4934-6497A>G
chrA1	14132678	A	G	PASS	intron_variant	MODIFIER	NBEA	NBEA	transcript	XM_023250731.2	protein_coding	30	c.4934-6497A>G
chrA1	14132678	A	G	PASS	intron_variant	MODIFIER	NBEA	NBEA	transcript	XM_023250733.2	protein_coding	29	c.4838-6497A>G
chrA1	14132678	A	G	PASS	intron_variant	MODIFIER	NBEA	NBEA	transcript	XM_045051925.1	protein_coding	29	c.4925-6497A>G
chrA1	14132678	A	G	PASS	intron_variant	MODIFIER	NBEA	NBEA	transcript	XM_045051901.1	protein_coding	30	c.4607-6497A>G
chrA1	14132678	A	G	PASS	intron_variant	MODIFIER	NBEA	NBEA	transcript	XM_023250742.2	protein_coding	23	c.3491-6497A>G
chrA1	14132720	A	G	PASS	intron_variant	MODIFIER	NBEA	NBEA	transcript	XM_023250717.2	protein_coding	30	c.4934-6455A>G
chrA1	14132720	A	G	PASS	intron_variant	MODIFIER	NBEA	NBEA	transcript	XM_011286341.4	protein_coding	30	c.4934-6455A>G
chrA1	14132720	A	G	PASS	intron_variant	MODIFIER	NBEA	NBEA	transcript	XM_019825371.3	protein_coding	29	c.4925-6455A>G
chrA1	14132720	A	G	PASS	intron_variant	MODIFIER	NBEA	NBEA	transcript	XM_019825374.3	protein_coding	30	c.4934-6455A>G
chrA1	14132720	A	G	PASS	intron_variant	MODIFIER	NBEA	NBEA	transcript	XM_019825380.3	protein_coding	29	c.4838-6455A>G
chrA1	14132720	A	G	PASS	intron_variant	MODIFIER	NBEA	NBEA	transcript	XM_023250721.2	protein_coding	29	c.4925-6455A>G
chrA1	14132720	A	G	PASS	intron_variant	MODIFIER	NBEA	NBEA	transcript	XM_023250724.2	protein_coding	30	c.4934-6455A>G
chrA1	14132720	A	G	PASS	intron_variant	MODIFIER	NBEA	NBEA	transcript	XM_023250731.2	protein_coding	30	c.4934-6455A>G
chrA1	14132720	A	G	PASS	intron_variant	MODIFIER	NBEA	NBEA	transcript	XM_023250733.2	protein_coding	29	c.4838-6455A>G
chrA1	14132720	A	G	PASS	intron_variant	MODIFIER	NBEA	NBEA	transcript	XM_045051925.1	protein_coding	29	c.4925-6455A>G
chrA1	14132720	A	G	PASS	intron_variant	MODIFIER	NBEA	NBEA	transcript	XM_045051901.1	protein_coding	30	c.4607-6455A>G
chrA1	14132720	A	G	PASS	intron_variant	MODIFIER	NBEA	NBEA	transcript	XM_023250742.2	protein_coding	23	c.3491-6455A>G
chrA1	14132733	G	A	PASS	intron_variant	MODIFIER	NBEA	NBEA	transcript	XM_023250717.2	protein_coding	30	c.4934-6442G>A
chrA1	14132733	G	A	PASS	intron_variant	MODIFIER	NBEA	NBEA	transcript	XM_011286341.4	protein_coding	30	c.4934-6442G>A
chrA1	14132733	G	A	PASS	intron_variant	MODIFIER	NBEA	NBEA	transcript	XM_019825371.3	protein_coding	29	c.4925-6442G>A
chrA1	14132733	G	A	PASS	intron_variant	MODIFIER	NBEA	NBEA	transcript	XM_019825374.3	protein_coding	30	c.4934-6442G>A
chrA1	14132733	G	A	PASS	intron_variant	MODIFIER	NBEA	NBEA	transcript	XM_019825380.3	protein_coding	29	c.4838-6442G>A
chrA1	14132733	G	A	PASS	intron_variant	MODIFIER	NBEA	NBEA	transcript	XM_023250721.2	protein_coding	29	c.4925-6442G>A
chrA1	14132733	G	A	PASS	intron_variant	MODIFIER	NBEA	NBEA	transcript	XM_023250724.2	protein_coding	30	c.4934-6442G>A
chrA1	14132733	G	A	PASS	intron_variant	MODIFIER	NBEA	NBEA	transcript	XM_023250731.2	protein_coding	30	c.4934-6442G>A
chrA1	14132733	G	A	PASS	intron_variant	MODIFIER	NBEA	NBEA	transcript	XM_023250733.2	protein_coding	29	c.4838-6442G>A
chrA1	14132733	G	A	PASS	intron_variant	MODIFIER	NBEA	NBEA	transcript	XM_045051925.1	protein_coding	29	c.4925-6442G>A
chrA1	14132733	G	A	PASS	intron_variant	MODIFIER	NBEA	NBEA	transcript	XM_045051901.1	protein_coding	30	c.4607-6442G>A
chrA1	14132733	G	A	PASS	intron_variant	MODIFIER	NBEA	NBEA	transcript	XM_023250742.2	protein_coding	23	c.3491-6442G>A
chrA1	14135860	CACT	C	PASS	intron_variant	MODIFIER	NBEA	NBEA	transcript	XM_023250717.2	protein_coding	30	c.4934-3314_4934-3312delACT
chrA1	14135860	CACT	C	PASS	intron_variant	MODIFIER	NBEA	NBEA	transcript	XM_011286341.4	protein_coding	30	c.4934-3314_4934-3312delACT
chrA1	14135860	CACT	C	PASS	intron_variant	MODIFIER	NBEA	NBEA	transcript	XM_019825371.3	protein_coding	29	c.4925-3314_4925-3312delACT
chrA1	14135860	CACT	C	PASS	intron_variant	MODIFIER	NBEA	NBEA	transcript	XM_019825374.3	protein_coding	30	c.4934-3314_4934-3312delACT
chrA1	14135860	CACT	C	PASS	intron_variant	MODIFIER	NBEA	NBEA	transcript	XM_019825380.3	protein_coding	29	c.4838-3314_4838-3312delACT
chrA1	14135860	CACT	C	PASS	intron_variant	MODIFIER	NBEA	NBEA	transcript	XM_023250721.2	protein_coding	29	c.4925-3314_4925-3312delACT
chrA1	14135860	CACT	C	PASS	intron_variant	MODIFIER	NBEA	NBEA	transcript	XM_023250724.2	protein_coding	30	c.4934-3314_4934-3312delACT
chrA1	14135860	CACT	C	PASS	intron_variant	MODIFIER	NBEA	NBEA	transcript	XM_023250731.2	protein_coding	30	c.4934-3314_4934-3312delACT
chrA1	14135860	CACT	C	PASS	intron_variant	MODIFIER	NBEA	NBEA	transcript	XM_023250733.2	protein_coding	29	c.4838-3314_4838-3312delACT
chrA1	14135860	CACT	C	PASS	intron_variant	MODIFIER	NBEA	NBEA	transcript	XM_045051925.1	protein_coding	29	c.4925-3314_4925-3312delACT
chrA1	14135860	CACT	C	PASS	intron_variant	MODIFIER	NBEA	NBEA	transcript	XM_045051901.1	protein_coding	30	c.4607-3314_4607-3312delACT
chrA1	14135860	CACT	C	PASS	intron_variant	MODIFIER	NBEA	NBEA	transcript	XM_023250742.2	protein_coding	23	c.3491-3314_3491-3312delACT
chrA1	14137232	A	G	PASS	intron_variant	MODIFIER	NBEA	NBEA	transcript	XM_023250717.2	protein_coding	30	c.4934-1943A>G
chrA1	14137232	A	G	PASS	intron_variant	MODIFIER	NBEA	NBEA	transcript	XM_011286341.4	protein_coding	30	c.4934-1943A>G
chrA1	14137232	A	G	PASS	intron_variant	MODIFIER	NBEA	NBEA	transcript	XM_019825371.3	protein_coding	29	c.4925-1943A>G
chrA1	14137232	A	G	PASS	intron_variant	MODIFIER	NBEA	NBEA	transcript	XM_019825374.3	protein_coding	30	c.4934-1943A>G
chrA1	14137232	A	G	PASS	intron_variant	MODIFIER	NBEA	NBEA	transcript	XM_019825380.3	protein_coding	29	c.4838-1943A>G
chrA1	14137232	A	G	PASS	intron_variant	MODIFIER	NBEA	NBEA	transcript	XM_023250721.2	protein_coding	29	c.4925-1943A>G
chrA1	14137232	A	G	PASS	intron_variant	MODIFIER	NBEA	NBEA	transcript	XM_023250724.2	protein_coding	30	c.4934-1943A>G
chrA1	14137232	A	G	PASS	intron_variant	MODIFIER	NBEA	NBEA	transcript	XM_023250731.2	protein_coding	30	c.4934-1943A>G
chrA1	14137232	A	G	PASS	intron_variant	MODIFIER	NBEA	NBEA	transcript	XM_023250733.2	protein_coding	29	c.4838-1943A>G
chrA1	14137232	A	G	PASS	intron_variant	MODIFIER	NBEA	NBEA	transcript	XM_045051925.1	protein_coding	29	c.4925-1943A>G
chrA1	14137232	A	G	PASS	intron_variant	MODIFIER	NBEA	NBEA	transcript	XM_045051901.1	protein_coding	30	c.4607-1943A>G
chrA1	14137232	A	G	PASS	intron_variant	MODIFIER	NBEA	NBEA	transcript	XM_023250742.2	protein_coding	23	c.3491-1943A>G
chrA1	14142881	C	T	PASS	intron_variant	MODIFIER	NBEA	NBEA	transcript	XM_023250717.2	protein_coding	31	c.5372+3268C>T
chrA1	14142881	C	T	PASS	intron_variant	MODIFIER	NBEA	NBEA	transcript	XM_011286341.4	protein_coding	31	c.5372+3268C>T
chrA1	14142881	C	T	PASS	intron_variant	MODIFIER	NBEA	NBEA	transcript	XM_019825371.3	protein_coding	30	c.5363+3268C>T
chrA1	14142881	C	T	PASS	intron_variant	MODIFIER	NBEA	NBEA	transcript	XM_019825374.3	protein_coding	31	c.5372+3268C>T
chrA1	14142881	C	T	PASS	intron_variant	MODIFIER	NBEA	NBEA	transcript	XM_019825380.3	protein_coding	30	c.5276+3268C>T
chrA1	14142881	C	T	PASS	intron_variant	MODIFIER	NBEA	NBEA	transcript	XM_023250721.2	protein_coding	30	c.5363+3268C>T
chrA1	14142881	C	T	PASS	intron_variant	MODIFIER	NBEA	NBEA	transcript	XM_023250724.2	protein_coding	31	c.5372+3268C>T
chrA1	14142881	C	T	PASS	intron_variant	MODIFIER	NBEA	NBEA	transcript	XM_023250731.2	protein_coding	31	c.5372+3268C>T
chrA1	14142881	C	T	PASS	intron_variant	MODIFIER	NBEA	NBEA	transcript	XM_023250733.2	protein_coding	30	c.5276+3268C>T
chrA1	14142881	C	T	PASS	intron_variant	MODIFIER	NBEA	NBEA	transcript	XM_045051925.1	protein_coding	30	c.5363+3268C>T
chrA1	14142881	C	T	PASS	intron_variant	MODIFIER	NBEA	NBEA	transcript	XM_045051901.1	protein_coding	31	c.5045+3268C>T
chrA1	14142881	C	T	PASS	intron_variant	MODIFIER	NBEA	NBEA	transcript	XM_023250742.2	protein_coding	24	c.3929+3268C>T
chrA1	14146770	G	T	PASS	intron_variant	MODIFIER	NBEA	NBEA	transcript	XM_023250717.2	protein_coding	31	c.5373-4221G>T
chrA1	14146770	G	T	PASS	intron_variant	MODIFIER	NBEA	NBEA	transcript	XM_011286341.4	protein_coding	31	c.5373-4221G>T
chrA1	14146770	G	T	PASS	intron_variant	MODIFIER	NBEA	NBEA	transcript	XM_019825371.3	protein_coding	30	c.5364-4221G>T
chrA1	14146770	G	T	PASS	intron_variant	MODIFIER	NBEA	NBEA	transcript	XM_019825374.3	protein_coding	31	c.5373-4221G>T
chrA1	14146770	G	T	PASS	intron_variant	MODIFIER	NBEA	NBEA	transcript	XM_019825380.3	protein_coding	30	c.5277-4221G>T
chrA1	14146770	G	T	PASS	intron_variant	MODIFIER	NBEA	NBEA	transcript	XM_023250721.2	protein_coding	30	c.5364-4221G>T
chrA1	14146770	G	T	PASS	intron_variant	MODIFIER	NBEA	NBEA	transcript	XM_023250724.2	protein_coding	31	c.5373-4221G>T
chrA1	14146770	G	T	PASS	intron_variant	MODIFIER	NBEA	NBEA	transcript	XM_023250731.2	protein_coding	31	c.5373-4221G>T
chrA1	14146770	G	T	PASS	intron_variant	MODIFIER	NBEA	NBEA	transcript	XM_023250733.2	protein_coding	30	c.5277-4221G>T
chrA1	14146770	G	T	PASS	intron_variant	MODIFIER	NBEA	NBEA	transcript	XM_045051925.1	protein_coding	30	c.5364-4221G>T
chrA1	14146770	G	T	PASS	intron_variant	MODIFIER	NBEA	NBEA	transcript	XM_045051901.1	protein_coding	31	c.5046-4221G>T
chrA1	14146770	G	T	PASS	intron_variant	MODIFIER	NBEA	NBEA	transcript	XM_023250742.2	protein_coding	24	c.3930-4221G>T
chrA1	14147142	T	C	PASS	intron_variant	MODIFIER	NBEA	NBEA	transcript	XM_023250717.2	protein_coding	31	c.5373-3849T>C
chrA1	14147142	T	C	PASS	intron_variant	MODIFIER	NBEA	NBEA	transcript	XM_011286341.4	protein_coding	31	c.5373-3849T>C
chrA1	14147142	T	C	PASS	intron_variant	MODIFIER	NBEA	NBEA	transcript	XM_019825371.3	protein_coding	30	c.5364-3849T>C
chrA1	14147142	T	C	PASS	intron_variant	MODIFIER	NBEA	NBEA	transcript	XM_019825374.3	protein_coding	31	c.5373-3849T>C
chrA1	14147142	T	C	PASS	intron_variant	MODIFIER	NBEA	NBEA	transcript	XM_019825380.3	protein_coding	30	c.5277-3849T>C
chrA1	14147142	T	C	PASS	intron_variant	MODIFIER	NBEA	NBEA	transcript	XM_023250721.2	protein_coding	30	c.5364-3849T>C
chrA1	14147142	T	C	PASS	intron_variant	MODIFIER	NBEA	NBEA	transcript	XM_023250724.2	protein_coding	31	c.5373-3849T>C
chrA1	14147142	T	C	PASS	intron_variant	MODIFIER	NBEA	NBEA	transcript	XM_023250731.2	protein_coding	31	c.5373-3849T>C
chrA1	14147142	T	C	PASS	intron_variant	MODIFIER	NBEA	NBEA	transcript	XM_023250733.2	protein_coding	30	c.5277-3849T>C
chrA1	14147142	T	C	PASS	intron_variant	MODIFIER	NBEA	NBEA	transcript	XM_045051925.1	protein_coding	30	c.5364-3849T>C
chrA1	14147142	T	C	PASS	intron_variant	MODIFIER	NBEA	NBEA	transcript	XM_045051901.1	protein_coding	31	c.5046-3849T>C
chrA1	14147142	T	C	PASS	intron_variant	MODIFIER	NBEA	NBEA	transcript	XM_023250742.2	protein_coding	24	c.3930-3849T>C
chrA1	14152171	G	A	PASS	intron_variant	MODIFIER	NBEA	NBEA	transcript	XM_023250717.2	protein_coding	32	c.5527+1026G>A
chrA1	14152171	G	A	PASS	intron_variant	MODIFIER	NBEA	NBEA	transcript	XM_011286341.4	protein_coding	32	c.5527+1026G>A
chrA1	14152171	G	A	PASS	intron_variant	MODIFIER	NBEA	NBEA	transcript	XM_019825371.3	protein_coding	31	c.5518+1026G>A
chrA1	14152171	G	A	PASS	intron_variant	MODIFIER	NBEA	NBEA	transcript	XM_019825374.3	protein_coding	32	c.5509+1044G>A
chrA1	14152171	G	A	PASS	intron_variant	MODIFIER	NBEA	NBEA	transcript	XM_019825380.3	protein_coding	31	c.5431+1026G>A
chrA1	14152171	G	A	PASS	intron_variant	MODIFIER	NBEA	NBEA	transcript	XM_023250721.2	protein_coding	31	c.5518+1026G>A
chrA1	14152171	G	A	PASS	intron_variant	MODIFIER	NBEA	NBEA	transcript	XM_023250724.2	protein_coding	32	c.5527+1026G>A
chrA1	14152171	G	A	PASS	intron_variant	MODIFIER	NBEA	NBEA	transcript	XM_023250731.2	protein_coding	32	c.5527+1026G>A
chrA1	14152171	G	A	PASS	intron_variant	MODIFIER	NBEA	NBEA	transcript	XM_023250733.2	protein_coding	31	c.5431+1026G>A
chrA1	14152171	G	A	PASS	intron_variant	MODIFIER	NBEA	NBEA	transcript	XM_045051925.1	protein_coding	31	c.5518+1026G>A
chrA1	14152171	G	A	PASS	intron_variant	MODIFIER	NBEA	NBEA	transcript	XM_045051901.1	protein_coding	32	c.5200+1026G>A
chrA1	14152171	G	A	PASS	intron_variant	MODIFIER	NBEA	NBEA	transcript	XM_023250742.2	protein_coding	25	c.4084+1026G>A
chrA1	14156903	T	G	PASS	intron_variant	MODIFIER	NBEA	NBEA	transcript	XM_023250717.2	protein_coding	33	c.5654+3391T>G
chrA1	14156903	T	G	PASS	intron_variant	MODIFIER	NBEA	NBEA	transcript	XM_011286341.4	protein_coding	33	c.5654+3391T>G
chrA1	14156903	T	G	PASS	intron_variant	MODIFIER	NBEA	NBEA	transcript	XM_019825371.3	protein_coding	32	c.5645+3391T>G
chrA1	14156903	T	G	PASS	intron_variant	MODIFIER	NBEA	NBEA	transcript	XM_019825374.3	protein_coding	33	c.5636+3391T>G
chrA1	14156903	T	G	PASS	intron_variant	MODIFIER	NBEA	NBEA	transcript	XM_019825380.3	protein_coding	32	c.5558+3391T>G
chrA1	14156903	T	G	PASS	intron_variant	MODIFIER	NBEA	NBEA	transcript	XM_023250721.2	protein_coding	32	c.5645+3391T>G
chrA1	14156903	T	G	PASS	intron_variant	MODIFIER	NBEA	NBEA	transcript	XM_023250724.2	protein_coding	33	c.5654+3391T>G
chrA1	14156903	T	G	PASS	intron_variant	MODIFIER	NBEA	NBEA	transcript	XM_023250731.2	protein_coding	33	c.5654+3391T>G
chrA1	14156903	T	G	PASS	intron_variant	MODIFIER	NBEA	NBEA	transcript	XM_023250733.2	protein_coding	32	c.5558+3391T>G
chrA1	14156903	T	G	PASS	intron_variant	MODIFIER	NBEA	NBEA	transcript	XM_045051925.1	protein_coding	32	c.5645+3391T>G
chrA1	14156903	T	G	PASS	intron_variant	MODIFIER	NBEA	NBEA	transcript	XM_045051901.1	protein_coding	33	c.5327+3391T>G
chrA1	14156903	T	G	PASS	intron_variant	MODIFIER	NBEA	NBEA	transcript	XM_023250742.2	protein_coding	26	c.4211+3391T>G
chrA1	14157676	G	A	PASS	intron_variant	MODIFIER	NBEA	NBEA	transcript	XM_023250717.2	protein_coding	33	c.5654+4164G>A
chrA1	14157676	G	A	PASS	intron_variant	MODIFIER	NBEA	NBEA	transcript	XM_011286341.4	protein_coding	33	c.5654+4164G>A
chrA1	14157676	G	A	PASS	intron_variant	MODIFIER	NBEA	NBEA	transcript	XM_019825371.3	protein_coding	32	c.5645+4164G>A
chrA1	14157676	G	A	PASS	intron_variant	MODIFIER	NBEA	NBEA	transcript	XM_019825374.3	protein_coding	33	c.5636+4164G>A
chrA1	14157676	G	A	PASS	intron_variant	MODIFIER	NBEA	NBEA	transcript	XM_019825380.3	protein_coding	32	c.5558+4164G>A
chrA1	14157676	G	A	PASS	intron_variant	MODIFIER	NBEA	NBEA	transcript	XM_023250721.2	protein_coding	32	c.5645+4164G>A
chrA1	14157676	G	A	PASS	intron_variant	MODIFIER	NBEA	NBEA	transcript	XM_023250724.2	protein_coding	33	c.5654+4164G>A
chrA1	14157676	G	A	PASS	intron_variant	MODIFIER	NBEA	NBEA	transcript	XM_023250731.2	protein_coding	33	c.5654+4164G>A
chrA1	14157676	G	A	PASS	intron_variant	MODIFIER	NBEA	NBEA	transcript	XM_023250733.2	protein_coding	32	c.5558+4164G>A
chrA1	14157676	G	A	PASS	intron_variant	MODIFIER	NBEA	NBEA	transcript	XM_045051925.1	protein_coding	32	c.5645+4164G>A
chrA1	14157676	G	A	PASS	intron_variant	MODIFIER	NBEA	NBEA	transcript	XM_045051901.1	protein_coding	33	c.5327+4164G>A
chrA1	14157676	G	A	PASS	intron_variant	MODIFIER	NBEA	NBEA	transcript	XM_023250742.2	protein_coding	26	c.4211+4164G>A
chrA1	14159051	C	T	PASS	intron_variant	MODIFIER	NBEA	NBEA	transcript	XM_023250717.2	protein_coding	33	c.5654+5539C>T
chrA1	14159051	C	T	PASS	intron_variant	MODIFIER	NBEA	NBEA	transcript	XM_011286341.4	protein_coding	33	c.5654+5539C>T
chrA1	14159051	C	T	PASS	intron_variant	MODIFIER	NBEA	NBEA	transcript	XM_019825371.3	protein_coding	32	c.5645+5539C>T
chrA1	14159051	C	T	PASS	intron_variant	MODIFIER	NBEA	NBEA	transcript	XM_019825374.3	protein_coding	33	c.5636+5539C>T
chrA1	14159051	C	T	PASS	intron_variant	MODIFIER	NBEA	NBEA	transcript	XM_019825380.3	protein_coding	32	c.5558+5539C>T
chrA1	14159051	C	T	PASS	intron_variant	MODIFIER	NBEA	NBEA	transcript	XM_023250721.2	protein_coding	32	c.5645+5539C>T
chrA1	14159051	C	T	PASS	intron_variant	MODIFIER	NBEA	NBEA	transcript	XM_023250724.2	protein_coding	33	c.5654+5539C>T
chrA1	14159051	C	T	PASS	intron_variant	MODIFIER	NBEA	NBEA	transcript	XM_023250731.2	protein_coding	33	c.5654+5539C>T
chrA1	14159051	C	T	PASS	intron_variant	MODIFIER	NBEA	NBEA	transcript	XM_023250733.2	protein_coding	32	c.5558+5539C>T
chrA1	14159051	C	T	PASS	intron_variant	MODIFIER	NBEA	NBEA	transcript	XM_045051925.1	protein_coding	32	c.5645+5539C>T
chrA1	14159051	C	T	PASS	intron_variant	MODIFIER	NBEA	NBEA	transcript	XM_045051901.1	protein_coding	33	c.5327+5539C>T
chrA1	14159051	C	T	PASS	intron_variant	MODIFIER	NBEA	NBEA	transcript	XM_023250742.2	protein_coding	26	c.4211+5539C>T
chrA1	14159060	T	C	PASS	intron_variant	MODIFIER	NBEA	NBEA	transcript	XM_023250717.2	protein_coding	33	c.5654+5548T>C
chrA1	14159060	T	C	PASS	intron_variant	MODIFIER	NBEA	NBEA	transcript	XM_011286341.4	protein_coding	33	c.5654+5548T>C
chrA1	14159060	T	C	PASS	intron_variant	MODIFIER	NBEA	NBEA	transcript	XM_019825371.3	protein_coding	32	c.5645+5548T>C
chrA1	14159060	T	C	PASS	intron_variant	MODIFIER	NBEA	NBEA	transcript	XM_019825374.3	protein_coding	33	c.5636+5548T>C
chrA1	14159060	T	C	PASS	intron_variant	MODIFIER	NBEA	NBEA	transcript	XM_019825380.3	protein_coding	32	c.5558+5548T>C
chrA1	14159060	T	C	PASS	intron_variant	MODIFIER	NBEA	NBEA	transcript	XM_023250721.2	protein_coding	32	c.5645+5548T>C
chrA1	14159060	T	C	PASS	intron_variant	MODIFIER	NBEA	NBEA	transcript	XM_023250724.2	protein_coding	33	c.5654+5548T>C
chrA1	14159060	T	C	PASS	intron_variant	MODIFIER	NBEA	NBEA	transcript	XM_023250731.2	protein_coding	33	c.5654+5548T>C
chrA1	14159060	T	C	PASS	intron_variant	MODIFIER	NBEA	NBEA	transcript	XM_023250733.2	protein_coding	32	c.5558+5548T>C
chrA1	14159060	T	C	PASS	intron_variant	MODIFIER	NBEA	NBEA	transcript	XM_045051925.1	protein_coding	32	c.5645+5548T>C
chrA1	14159060	T	C	PASS	intron_variant	MODIFIER	NBEA	NBEA	transcript	XM_045051901.1	protein_coding	33	c.5327+5548T>C
chrA1	14159060	T	C	PASS	intron_variant	MODIFIER	NBEA	NBEA	transcript	XM_023250742.2	protein_coding	26	c.4211+5548T>C
chrA1	14159325	G	A	PASS	intron_variant	MODIFIER	NBEA	NBEA	transcript	XM_023250717.2	protein_coding	33	c.5654+5813G>A
chrA1	14159325	G	A	PASS	intron_variant	MODIFIER	NBEA	NBEA	transcript	XM_011286341.4	protein_coding	33	c.5654+5813G>A
chrA1	14159325	G	A	PASS	intron_variant	MODIFIER	NBEA	NBEA	transcript	XM_019825371.3	protein_coding	32	c.5645+5813G>A
chrA1	14159325	G	A	PASS	intron_variant	MODIFIER	NBEA	NBEA	transcript	XM_019825374.3	protein_coding	33	c.5636+5813G>A
chrA1	14159325	G	A	PASS	intron_variant	MODIFIER	NBEA	NBEA	transcript	XM_019825380.3	protein_coding	32	c.5558+5813G>A
chrA1	14159325	G	A	PASS	intron_variant	MODIFIER	NBEA	NBEA	transcript	XM_023250721.2	protein_coding	32	c.5645+5813G>A
chrA1	14159325	G	A	PASS	intron_variant	MODIFIER	NBEA	NBEA	transcript	XM_023250724.2	protein_coding	33	c.5654+5813G>A
chrA1	14159325	G	A	PASS	intron_variant	MODIFIER	NBEA	NBEA	transcript	XM_023250731.2	protein_coding	33	c.5654+5813G>A
chrA1	14159325	G	A	PASS	intron_variant	MODIFIER	NBEA	NBEA	transcript	XM_023250733.2	protein_coding	32	c.5558+5813G>A
chrA1	14159325	G	A	PASS	intron_variant	MODIFIER	NBEA	NBEA	transcript	XM_045051925.1	protein_coding	32	c.5645+5813G>A
chrA1	14159325	G	A	PASS	intron_variant	MODIFIER	NBEA	NBEA	transcript	XM_045051901.1	protein_coding	33	c.5327+5813G>A
chrA1	14159325	G	A	PASS	intron_variant	MODIFIER	NBEA	NBEA	transcript	XM_023250742.2	protein_coding	26	c.4211+5813G>A
chrA1	14161216	G	A	PASS	intron_variant	MODIFIER	NBEA	NBEA	transcript	XM_023250717.2	protein_coding	33	c.5654+7704G>A
chrA1	14161216	G	A	PASS	intron_variant	MODIFIER	NBEA	NBEA	transcript	XM_011286341.4	protein_coding	33	c.5654+7704G>A
chrA1	14161216	G	A	PASS	intron_variant	MODIFIER	NBEA	NBEA	transcript	XM_019825371.3	protein_coding	32	c.5645+7704G>A
chrA1	14161216	G	A	PASS	intron_variant	MODIFIER	NBEA	NBEA	transcript	XM_019825374.3	protein_coding	33	c.5636+7704G>A
chrA1	14161216	G	A	PASS	intron_variant	MODIFIER	NBEA	NBEA	transcript	XM_019825380.3	protein_coding	32	c.5558+7704G>A
chrA1	14161216	G	A	PASS	intron_variant	MODIFIER	NBEA	NBEA	transcript	XM_023250721.2	protein_coding	32	c.5645+7704G>A
chrA1	14161216	G	A	PASS	intron_variant	MODIFIER	NBEA	NBEA	transcript	XM_023250724.2	protein_coding	33	c.5654+7704G>A
chrA1	14161216	G	A	PASS	intron_variant	MODIFIER	NBEA	NBEA	transcript	XM_023250731.2	protein_coding	33	c.5654+7704G>A
chrA1	14161216	G	A	PASS	intron_variant	MODIFIER	NBEA	NBEA	transcript	XM_023250733.2	protein_coding	32	c.5558+7704G>A
chrA1	14161216	G	A	PASS	intron_variant	MODIFIER	NBEA	NBEA	transcript	XM_045051925.1	protein_coding	32	c.5645+7704G>A
chrA1	14161216	G	A	PASS	intron_variant	MODIFIER	NBEA	NBEA	transcript	XM_045051901.1	protein_coding	33	c.5327+7704G>A
chrA1	14161216	G	A	PASS	intron_variant	MODIFIER	NBEA	NBEA	transcript	XM_023250742.2	protein_coding	26	c.4211+7704G>A
chrA1	14161637	G	A	PASS	intron_variant	MODIFIER	NBEA	NBEA	transcript	XM_023250717.2	protein_coding	33	c.5654+8125G>A
chrA1	14161637	G	A	PASS	intron_variant	MODIFIER	NBEA	NBEA	transcript	XM_011286341.4	protein_coding	33	c.5654+8125G>A
chrA1	14161637	G	A	PASS	intron_variant	MODIFIER	NBEA	NBEA	transcript	XM_019825371.3	protein_coding	32	c.5645+8125G>A
chrA1	14161637	G	A	PASS	intron_variant	MODIFIER	NBEA	NBEA	transcript	XM_019825374.3	protein_coding	33	c.5636+8125G>A
chrA1	14161637	G	A	PASS	intron_variant	MODIFIER	NBEA	NBEA	transcript	XM_019825380.3	protein_coding	32	c.5558+8125G>A
chrA1	14161637	G	A	PASS	intron_variant	MODIFIER	NBEA	NBEA	transcript	XM_023250721.2	protein_coding	32	c.5645+8125G>A
chrA1	14161637	G	A	PASS	intron_variant	MODIFIER	NBEA	NBEA	transcript	XM_023250724.2	protein_coding	33	c.5654+8125G>A
chrA1	14161637	G	A	PASS	intron_variant	MODIFIER	NBEA	NBEA	transcript	XM_023250731.2	protein_coding	33	c.5654+8125G>A
chrA1	14161637	G	A	PASS	intron_variant	MODIFIER	NBEA	NBEA	transcript	XM_023250733.2	protein_coding	32	c.5558+8125G>A
chrA1	14161637	G	A	PASS	intron_variant	MODIFIER	NBEA	NBEA	transcript	XM_045051925.1	protein_coding	32	c.5645+8125G>A
chrA1	14161637	G	A	PASS	intron_variant	MODIFIER	NBEA	NBEA	transcript	XM_045051901.1	protein_coding	33	c.5327+8125G>A
chrA1	14161637	G	A	PASS	intron_variant	MODIFIER	NBEA	NBEA	transcript	XM_023250742.2	protein_coding	26	c.4211+8125G>A
chrA1	14163620	G	A	PASS	intron_variant	MODIFIER	NBEA	NBEA	transcript	XM_023250717.2	protein_coding	33	c.5654+10108G>A
chrA1	14163620	G	A	PASS	intron_variant	MODIFIER	NBEA	NBEA	transcript	XM_011286341.4	protein_coding	33	c.5654+10108G>A
chrA1	14163620	G	A	PASS	intron_variant	MODIFIER	NBEA	NBEA	transcript	XM_019825371.3	protein_coding	32	c.5645+10108G>A
chrA1	14163620	G	A	PASS	intron_variant	MODIFIER	NBEA	NBEA	transcript	XM_019825374.3	protein_coding	33	c.5636+10108G>A
chrA1	14163620	G	A	PASS	intron_variant	MODIFIER	NBEA	NBEA	transcript	XM_019825380.3	protein_coding	32	c.5558+10108G>A
chrA1	14163620	G	A	PASS	intron_variant	MODIFIER	NBEA	NBEA	transcript	XM_023250721.2	protein_coding	32	c.5645+10108G>A
chrA1	14163620	G	A	PASS	intron_variant	MODIFIER	NBEA	NBEA	transcript	XM_023250724.2	protein_coding	33	c.5654+10108G>A
chrA1	14163620	G	A	PASS	intron_variant	MODIFIER	NBEA	NBEA	transcript	XM_023250731.2	protein_coding	33	c.5654+10108G>A
chrA1	14163620	G	A	PASS	intron_variant	MODIFIER	NBEA	NBEA	transcript	XM_023250733.2	protein_coding	32	c.5558+10108G>A
chrA1	14163620	G	A	PASS	intron_variant	MODIFIER	NBEA	NBEA	transcript	XM_045051925.1	protein_coding	32	c.5645+10108G>A
chrA1	14163620	G	A	PASS	intron_variant	MODIFIER	NBEA	NBEA	transcript	XM_045051901.1	protein_coding	33	c.5327+10108G>A
chrA1	14163620	G	A	PASS	intron_variant	MODIFIER	NBEA	NBEA	transcript	XM_023250742.2	protein_coding	26	c.4211+10108G>A
chrA1	14171001	T	C	PASS	intron_variant	MODIFIER	NBEA	NBEA	transcript	XM_023250717.2	protein_coding	33	c.5655-3529T>C
chrA1	14171001	T	C	PASS	intron_variant	MODIFIER	NBEA	NBEA	transcript	XM_011286341.4	protein_coding	33	c.5655-3529T>C
chrA1	14171001	T	C	PASS	intron_variant	MODIFIER	NBEA	NBEA	transcript	XM_019825371.3	protein_coding	32	c.5646-3529T>C
chrA1	14171001	T	C	PASS	intron_variant	MODIFIER	NBEA	NBEA	transcript	XM_019825374.3	protein_coding	33	c.5637-3529T>C
chrA1	14171001	T	C	PASS	intron_variant	MODIFIER	NBEA	NBEA	transcript	XM_019825380.3	protein_coding	32	c.5559-3529T>C
chrA1	14171001	T	C	PASS	intron_variant	MODIFIER	NBEA	NBEA	transcript	XM_023250721.2	protein_coding	32	c.5646-3529T>C
chrA1	14171001	T	C	PASS	intron_variant	MODIFIER	NBEA	NBEA	transcript	XM_023250724.2	protein_coding	33	c.5655-3529T>C
chrA1	14171001	T	C	PASS	intron_variant	MODIFIER	NBEA	NBEA	transcript	XM_023250731.2	protein_coding	33	c.5655-3529T>C
chrA1	14171001	T	C	PASS	intron_variant	MODIFIER	NBEA	NBEA	transcript	XM_023250733.2	protein_coding	32	c.5559-3529T>C
chrA1	14171001	T	C	PASS	intron_variant	MODIFIER	NBEA	NBEA	transcript	XM_045051925.1	protein_coding	32	c.5646-3529T>C
chrA1	14171001	T	C	PASS	intron_variant	MODIFIER	NBEA	NBEA	transcript	XM_045051901.1	protein_coding	33	c.5328-3529T>C
chrA1	14171001	T	C	PASS	intron_variant	MODIFIER	NBEA	NBEA	transcript	XM_023250742.2	protein_coding	26	c.4212-3529T>C
chrA1	14171986	G	A	PASS	intron_variant	MODIFIER	NBEA	NBEA	transcript	XM_023250717.2	protein_coding	33	c.5655-2544G>A
chrA1	14171986	G	A	PASS	intron_variant	MODIFIER	NBEA	NBEA	transcript	XM_011286341.4	protein_coding	33	c.5655-2544G>A
chrA1	14171986	G	A	PASS	intron_variant	MODIFIER	NBEA	NBEA	transcript	XM_019825371.3	protein_coding	32	c.5646-2544G>A
chrA1	14171986	G	A	PASS	intron_variant	MODIFIER	NBEA	NBEA	transcript	XM_019825374.3	protein_coding	33	c.5637-2544G>A
chrA1	14171986	G	A	PASS	intron_variant	MODIFIER	NBEA	NBEA	transcript	XM_019825380.3	protein_coding	32	c.5559-2544G>A
chrA1	14171986	G	A	PASS	intron_variant	MODIFIER	NBEA	NBEA	transcript	XM_023250721.2	protein_coding	32	c.5646-2544G>A
chrA1	14171986	G	A	PASS	intron_variant	MODIFIER	NBEA	NBEA	transcript	XM_023250724.2	protein_coding	33	c.5655-2544G>A
chrA1	14171986	G	A	PASS	intron_variant	MODIFIER	NBEA	NBEA	transcript	XM_023250731.2	protein_coding	33	c.5655-2544G>A
chrA1	14171986	G	A	PASS	intron_variant	MODIFIER	NBEA	NBEA	transcript	XM_023250733.2	protein_coding	32	c.5559-2544G>A
chrA1	14171986	G	A	PASS	intron_variant	MODIFIER	NBEA	NBEA	transcript	XM_045051925.1	protein_coding	32	c.5646-2544G>A
chrA1	14171986	G	A	PASS	intron_variant	MODIFIER	NBEA	NBEA	transcript	XM_045051901.1	protein_coding	33	c.5328-2544G>A
chrA1	14171986	G	A	PASS	intron_variant	MODIFIER	NBEA	NBEA	transcript	XM_023250742.2	protein_coding	26	c.4212-2544G>A
chrA1	14172023	G	A	PASS	intron_variant	MODIFIER	NBEA	NBEA	transcript	XM_023250717.2	protein_coding	33	c.5655-2507G>A
chrA1	14172023	G	A	PASS	intron_variant	MODIFIER	NBEA	NBEA	transcript	XM_011286341.4	protein_coding	33	c.5655-2507G>A
chrA1	14172023	G	A	PASS	intron_variant	MODIFIER	NBEA	NBEA	transcript	XM_019825371.3	protein_coding	32	c.5646-2507G>A
chrA1	14172023	G	A	PASS	intron_variant	MODIFIER	NBEA	NBEA	transcript	XM_019825374.3	protein_coding	33	c.5637-2507G>A
chrA1	14172023	G	A	PASS	intron_variant	MODIFIER	NBEA	NBEA	transcript	XM_019825380.3	protein_coding	32	c.5559-2507G>A
chrA1	14172023	G	A	PASS	intron_variant	MODIFIER	NBEA	NBEA	transcript	XM_023250721.2	protein_coding	32	c.5646-2507G>A
chrA1	14172023	G	A	PASS	intron_variant	MODIFIER	NBEA	NBEA	transcript	XM_023250724.2	protein_coding	33	c.5655-2507G>A
chrA1	14172023	G	A	PASS	intron_variant	MODIFIER	NBEA	NBEA	transcript	XM_023250731.2	protein_coding	33	c.5655-2507G>A
chrA1	14172023	G	A	PASS	intron_variant	MODIFIER	NBEA	NBEA	transcript	XM_023250733.2	protein_coding	32	c.5559-2507G>A
chrA1	14172023	G	A	PASS	intron_variant	MODIFIER	NBEA	NBEA	transcript	XM_045051925.1	protein_coding	32	c.5646-2507G>A
chrA1	14172023	G	A	PASS	intron_variant	MODIFIER	NBEA	NBEA	transcript	XM_045051901.1	protein_coding	33	c.5328-2507G>A
chrA1	14172023	G	A	PASS	intron_variant	MODIFIER	NBEA	NBEA	transcript	XM_023250742.2	protein_coding	26	c.4212-2507G>A
chrA1	14172932	A	C	PASS	intron_variant	MODIFIER	NBEA	NBEA	transcript	XM_023250717.2	protein_coding	33	c.5655-1598A>C
chrA1	14172932	A	C	PASS	intron_variant	MODIFIER	NBEA	NBEA	transcript	XM_011286341.4	protein_coding	33	c.5655-1598A>C
chrA1	14172932	A	C	PASS	intron_variant	MODIFIER	NBEA	NBEA	transcript	XM_019825371.3	protein_coding	32	c.5646-1598A>C
chrA1	14172932	A	C	PASS	intron_variant	MODIFIER	NBEA	NBEA	transcript	XM_019825374.3	protein_coding	33	c.5637-1598A>C
chrA1	14172932	A	C	PASS	intron_variant	MODIFIER	NBEA	NBEA	transcript	XM_019825380.3	protein_coding	32	c.5559-1598A>C
chrA1	14172932	A	C	PASS	intron_variant	MODIFIER	NBEA	NBEA	transcript	XM_023250721.2	protein_coding	32	c.5646-1598A>C
chrA1	14172932	A	C	PASS	intron_variant	MODIFIER	NBEA	NBEA	transcript	XM_023250724.2	protein_coding	33	c.5655-1598A>C
chrA1	14172932	A	C	PASS	intron_variant	MODIFIER	NBEA	NBEA	transcript	XM_023250731.2	protein_coding	33	c.5655-1598A>C
chrA1	14172932	A	C	PASS	intron_variant	MODIFIER	NBEA	NBEA	transcript	XM_023250733.2	protein_coding	32	c.5559-1598A>C
chrA1	14172932	A	C	PASS	intron_variant	MODIFIER	NBEA	NBEA	transcript	XM_045051925.1	protein_coding	32	c.5646-1598A>C
chrA1	14172932	A	C	PASS	intron_variant	MODIFIER	NBEA	NBEA	transcript	XM_045051901.1	protein_coding	33	c.5328-1598A>C
chrA1	14172932	A	C	PASS	intron_variant	MODIFIER	NBEA	NBEA	transcript	XM_023250742.2	protein_coding	26	c.4212-1598A>C
chrA1	14175431	C	CT	PASS	intron_variant	MODIFIER	NBEA	NBEA	transcript	XM_023250717.2	protein_coding	34	c.5782+774_5782+775insT
chrA1	14175431	C	CT	PASS	intron_variant	MODIFIER	NBEA	NBEA	transcript	XM_011286341.4	protein_coding	34	c.5782+774_5782+775insT
chrA1	14175431	C	CT	PASS	intron_variant	MODIFIER	NBEA	NBEA	transcript	XM_019825371.3	protein_coding	33	c.5773+774_5773+775insT
chrA1	14175431	C	CT	PASS	intron_variant	MODIFIER	NBEA	NBEA	transcript	XM_019825374.3	protein_coding	34	c.5764+774_5764+775insT
chrA1	14175431	C	CT	PASS	intron_variant	MODIFIER	NBEA	NBEA	transcript	XM_019825380.3	protein_coding	33	c.5686+774_5686+775insT
chrA1	14175431	C	CT	PASS	intron_variant	MODIFIER	NBEA	NBEA	transcript	XM_023250721.2	protein_coding	33	c.5773+774_5773+775insT
chrA1	14175431	C	CT	PASS	intron_variant	MODIFIER	NBEA	NBEA	transcript	XM_023250724.2	protein_coding	34	c.5782+774_5782+775insT
chrA1	14175431	C	CT	PASS	intron_variant	MODIFIER	NBEA	NBEA	transcript	XM_023250731.2	protein_coding	34	c.5782+774_5782+775insT
chrA1	14175431	C	CT	PASS	intron_variant	MODIFIER	NBEA	NBEA	transcript	XM_023250733.2	protein_coding	33	c.5686+774_5686+775insT
chrA1	14175431	C	CT	PASS	intron_variant	MODIFIER	NBEA	NBEA	transcript	XM_045051925.1	protein_coding	33	c.5773+774_5773+775insT
chrA1	14175431	C	CT	PASS	intron_variant	MODIFIER	NBEA	NBEA	transcript	XM_045051901.1	protein_coding	34	c.5455+774_5455+775insT
chrA1	14175431	C	CT	PASS	intron_variant	MODIFIER	NBEA	NBEA	transcript	XM_023250742.2	protein_coding	27	c.4339+774_4339+775insT
chrA1	14175432	A	T	PASS	intron_variant	MODIFIER	NBEA	NBEA	transcript	XM_023250717.2	protein_coding	34	c.5782+775A>T
chrA1	14175432	A	T	PASS	intron_variant	MODIFIER	NBEA	NBEA	transcript	XM_011286341.4	protein_coding	34	c.5782+775A>T
chrA1	14175432	A	T	PASS	intron_variant	MODIFIER	NBEA	NBEA	transcript	XM_019825371.3	protein_coding	33	c.5773+775A>T
chrA1	14175432	A	T	PASS	intron_variant	MODIFIER	NBEA	NBEA	transcript	XM_019825374.3	protein_coding	34	c.5764+775A>T
chrA1	14175432	A	T	PASS	intron_variant	MODIFIER	NBEA	NBEA	transcript	XM_019825380.3	protein_coding	33	c.5686+775A>T
chrA1	14175432	A	T	PASS	intron_variant	MODIFIER	NBEA	NBEA	transcript	XM_023250721.2	protein_coding	33	c.5773+775A>T
chrA1	14175432	A	T	PASS	intron_variant	MODIFIER	NBEA	NBEA	transcript	XM_023250724.2	protein_coding	34	c.5782+775A>T
chrA1	14175432	A	T	PASS	intron_variant	MODIFIER	NBEA	NBEA	transcript	XM_023250731.2	protein_coding	34	c.5782+775A>T
chrA1	14175432	A	T	PASS	intron_variant	MODIFIER	NBEA	NBEA	transcript	XM_023250733.2	protein_coding	33	c.5686+775A>T
chrA1	14175432	A	T	PASS	intron_variant	MODIFIER	NBEA	NBEA	transcript	XM_045051925.1	protein_coding	33	c.5773+775A>T
chrA1	14175432	A	T	PASS	intron_variant	MODIFIER	NBEA	NBEA	transcript	XM_045051901.1	protein_coding	34	c.5455+775A>T
chrA1	14175432	A	T	PASS	intron_variant	MODIFIER	NBEA	NBEA	transcript	XM_023250742.2	protein_coding	27	c.4339+775A>T
chrA1	14175433	G	GT	PASS	intron_variant	MODIFIER	NBEA	NBEA	transcript	XM_023250717.2	protein_coding	34	c.5782+776_5782+777insT
chrA1	14175433	G	GT	PASS	intron_variant	MODIFIER	NBEA	NBEA	transcript	XM_011286341.4	protein_coding	34	c.5782+776_5782+777insT
chrA1	14175433	G	GT	PASS	intron_variant	MODIFIER	NBEA	NBEA	transcript	XM_019825371.3	protein_coding	33	c.5773+776_5773+777insT
chrA1	14175433	G	GT	PASS	intron_variant	MODIFIER	NBEA	NBEA	transcript	XM_019825374.3	protein_coding	34	c.5764+776_5764+777insT
chrA1	14175433	G	GT	PASS	intron_variant	MODIFIER	NBEA	NBEA	transcript	XM_019825380.3	protein_coding	33	c.5686+776_5686+777insT
chrA1	14175433	G	GT	PASS	intron_variant	MODIFIER	NBEA	NBEA	transcript	XM_023250721.2	protein_coding	33	c.5773+776_5773+777insT
chrA1	14175433	G	GT	PASS	intron_variant	MODIFIER	NBEA	NBEA	transcript	XM_023250724.2	protein_coding	34	c.5782+776_5782+777insT
chrA1	14175433	G	GT	PASS	intron_variant	MODIFIER	NBEA	NBEA	transcript	XM_023250731.2	protein_coding	34	c.5782+776_5782+777insT
chrA1	14175433	G	GT	PASS	intron_variant	MODIFIER	NBEA	NBEA	transcript	XM_023250733.2	protein_coding	33	c.5686+776_5686+777insT
chrA1	14175433	G	GT	PASS	intron_variant	MODIFIER	NBEA	NBEA	transcript	XM_045051925.1	protein_coding	33	c.5773+776_5773+777insT
chrA1	14175433	G	GT	PASS	intron_variant	MODIFIER	NBEA	NBEA	transcript	XM_045051901.1	protein_coding	34	c.5455+776_5455+777insT
chrA1	14175433	G	GT	PASS	intron_variant	MODIFIER	NBEA	NBEA	transcript	XM_023250742.2	protein_coding	27	c.4339+776_4339+777insT
chrA1	14175443	A	ATAGT	PASS	intron_variant	MODIFIER	NBEA	NBEA	transcript	XM_023250717.2	protein_coding	34	c.5782+786_5782+787insTAGT
chrA1	14175443	A	ATAGT	PASS	intron_variant	MODIFIER	NBEA	NBEA	transcript	XM_011286341.4	protein_coding	34	c.5782+786_5782+787insTAGT
chrA1	14175443	A	ATAGT	PASS	intron_variant	MODIFIER	NBEA	NBEA	transcript	XM_019825371.3	protein_coding	33	c.5773+786_5773+787insTAGT
chrA1	14175443	A	ATAGT	PASS	intron_variant	MODIFIER	NBEA	NBEA	transcript	XM_019825374.3	protein_coding	34	c.5764+786_5764+787insTAGT
chrA1	14175443	A	ATAGT	PASS	intron_variant	MODIFIER	NBEA	NBEA	transcript	XM_019825380.3	protein_coding	33	c.5686+786_5686+787insTAGT
chrA1	14175443	A	ATAGT	PASS	intron_variant	MODIFIER	NBEA	NBEA	transcript	XM_023250721.2	protein_coding	33	c.5773+786_5773+787insTAGT
chrA1	14175443	A	ATAGT	PASS	intron_variant	MODIFIER	NBEA	NBEA	transcript	XM_023250724.2	protein_coding	34	c.5782+786_5782+787insTAGT
chrA1	14175443	A	ATAGT	PASS	intron_variant	MODIFIER	NBEA	NBEA	transcript	XM_023250731.2	protein_coding	34	c.5782+786_5782+787insTAGT
chrA1	14175443	A	ATAGT	PASS	intron_variant	MODIFIER	NBEA	NBEA	transcript	XM_023250733.2	protein_coding	33	c.5686+786_5686+787insTAGT
chrA1	14175443	A	ATAGT	PASS	intron_variant	MODIFIER	NBEA	NBEA	transcript	XM_045051925.1	protein_coding	33	c.5773+786_5773+787insTAGT
chrA1	14175443	A	ATAGT	PASS	intron_variant	MODIFIER	NBEA	NBEA	transcript	XM_045051901.1	protein_coding	34	c.5455+786_5455+787insTAGT
chrA1	14175443	A	ATAGT	PASS	intron_variant	MODIFIER	NBEA	NBEA	transcript	XM_023250742.2	protein_coding	27	c.4339+786_4339+787insTAGT
chrA1	14176812	C	T	PASS	intron_variant	MODIFIER	NBEA	NBEA	transcript	XM_023250717.2	protein_coding	34	c.5782+2155C>T
chrA1	14176812	C	T	PASS	intron_variant	MODIFIER	NBEA	NBEA	transcript	XM_011286341.4	protein_coding	34	c.5782+2155C>T
chrA1	14176812	C	T	PASS	intron_variant	MODIFIER	NBEA	NBEA	transcript	XM_019825371.3	protein_coding	33	c.5773+2155C>T
chrA1	14176812	C	T	PASS	intron_variant	MODIFIER	NBEA	NBEA	transcript	XM_019825374.3	protein_coding	34	c.5764+2155C>T
chrA1	14176812	C	T	PASS	intron_variant	MODIFIER	NBEA	NBEA	transcript	XM_019825380.3	protein_coding	33	c.5686+2155C>T
chrA1	14176812	C	T	PASS	intron_variant	MODIFIER	NBEA	NBEA	transcript	XM_023250721.2	protein_coding	33	c.5773+2155C>T
chrA1	14176812	C	T	PASS	intron_variant	MODIFIER	NBEA	NBEA	transcript	XM_023250724.2	protein_coding	34	c.5782+2155C>T
chrA1	14176812	C	T	PASS	intron_variant	MODIFIER	NBEA	NBEA	transcript	XM_023250731.2	protein_coding	34	c.5782+2155C>T
chrA1	14176812	C	T	PASS	intron_variant	MODIFIER	NBEA	NBEA	transcript	XM_023250733.2	protein_coding	33	c.5686+2155C>T
chrA1	14176812	C	T	PASS	intron_variant	MODIFIER	NBEA	NBEA	transcript	XM_045051925.1	protein_coding	33	c.5773+2155C>T
chrA1	14176812	C	T	PASS	intron_variant	MODIFIER	NBEA	NBEA	transcript	XM_045051901.1	protein_coding	34	c.5455+2155C>T
chrA1	14176812	C	T	PASS	intron_variant	MODIFIER	NBEA	NBEA	transcript	XM_023250742.2	protein_coding	27	c.4339+2155C>T
chrA1	14185045	A	T	PASS	intron_variant	MODIFIER	NBEA	NBEA	transcript	XM_023250717.2	protein_coding	34	c.5782+10388A>T
chrA1	14185045	A	T	PASS	intron_variant	MODIFIER	NBEA	NBEA	transcript	XM_011286341.4	protein_coding	34	c.5782+10388A>T
chrA1	14185045	A	T	PASS	intron_variant	MODIFIER	NBEA	NBEA	transcript	XM_019825371.3	protein_coding	33	c.5773+10388A>T
chrA1	14185045	A	T	PASS	intron_variant	MODIFIER	NBEA	NBEA	transcript	XM_019825374.3	protein_coding	34	c.5764+10388A>T
chrA1	14185045	A	T	PASS	intron_variant	MODIFIER	NBEA	NBEA	transcript	XM_019825380.3	protein_coding	33	c.5686+10388A>T
chrA1	14185045	A	T	PASS	intron_variant	MODIFIER	NBEA	NBEA	transcript	XM_023250721.2	protein_coding	33	c.5773+10388A>T
chrA1	14185045	A	T	PASS	intron_variant	MODIFIER	NBEA	NBEA	transcript	XM_023250724.2	protein_coding	34	c.5782+10388A>T
chrA1	14185045	A	T	PASS	intron_variant	MODIFIER	NBEA	NBEA	transcript	XM_023250731.2	protein_coding	34	c.5782+10388A>T
chrA1	14185045	A	T	PASS	intron_variant	MODIFIER	NBEA	NBEA	transcript	XM_023250733.2	protein_coding	33	c.5686+10388A>T
chrA1	14185045	A	T	PASS	intron_variant	MODIFIER	NBEA	NBEA	transcript	XM_045051925.1	protein_coding	33	c.5773+10388A>T
chrA1	14185045	A	T	PASS	intron_variant	MODIFIER	NBEA	NBEA	transcript	XM_045051901.1	protein_coding	34	c.5455+10388A>T
chrA1	14185045	A	T	PASS	intron_variant	MODIFIER	NBEA	NBEA	transcript	XM_023250742.2	protein_coding	27	c.4339+10388A>T
chrA1	14186167	A	G	PASS	intron_variant	MODIFIER	NBEA	NBEA	transcript	XM_023250717.2	protein_coding	34	c.5782+11510A>G
chrA1	14186167	A	G	PASS	intron_variant	MODIFIER	NBEA	NBEA	transcript	XM_011286341.4	protein_coding	34	c.5782+11510A>G
chrA1	14186167	A	G	PASS	intron_variant	MODIFIER	NBEA	NBEA	transcript	XM_019825371.3	protein_coding	33	c.5773+11510A>G
chrA1	14186167	A	G	PASS	intron_variant	MODIFIER	NBEA	NBEA	transcript	XM_019825374.3	protein_coding	34	c.5764+11510A>G
chrA1	14186167	A	G	PASS	intron_variant	MODIFIER	NBEA	NBEA	transcript	XM_019825380.3	protein_coding	33	c.5686+11510A>G
chrA1	14186167	A	G	PASS	intron_variant	MODIFIER	NBEA	NBEA	transcript	XM_023250721.2	protein_coding	33	c.5773+11510A>G
chrA1	14186167	A	G	PASS	intron_variant	MODIFIER	NBEA	NBEA	transcript	XM_023250724.2	protein_coding	34	c.5782+11510A>G
chrA1	14186167	A	G	PASS	intron_variant	MODIFIER	NBEA	NBEA	transcript	XM_023250731.2	protein_coding	34	c.5782+11510A>G
chrA1	14186167	A	G	PASS	intron_variant	MODIFIER	NBEA	NBEA	transcript	XM_023250733.2	protein_coding	33	c.5686+11510A>G
chrA1	14186167	A	G	PASS	intron_variant	MODIFIER	NBEA	NBEA	transcript	XM_045051925.1	protein_coding	33	c.5773+11510A>G
chrA1	14186167	A	G	PASS	intron_variant	MODIFIER	NBEA	NBEA	transcript	XM_045051901.1	protein_coding	34	c.5455+11510A>G
chrA1	14186167	A	G	PASS	intron_variant	MODIFIER	NBEA	NBEA	transcript	XM_023250742.2	protein_coding	27	c.4339+11510A>G
chrA1	14186221	T	C	PASS	intron_variant	MODIFIER	NBEA	NBEA	transcript	XM_023250717.2	protein_coding	34	c.5782+11564T>C
chrA1	14186221	T	C	PASS	intron_variant	MODIFIER	NBEA	NBEA	transcript	XM_011286341.4	protein_coding	34	c.5782+11564T>C
chrA1	14186221	T	C	PASS	intron_variant	MODIFIER	NBEA	NBEA	transcript	XM_019825371.3	protein_coding	33	c.5773+11564T>C
chrA1	14186221	T	C	PASS	intron_variant	MODIFIER	NBEA	NBEA	transcript	XM_019825374.3	protein_coding	34	c.5764+11564T>C
chrA1	14186221	T	C	PASS	intron_variant	MODIFIER	NBEA	NBEA	transcript	XM_019825380.3	protein_coding	33	c.5686+11564T>C
chrA1	14186221	T	C	PASS	intron_variant	MODIFIER	NBEA	NBEA	transcript	XM_023250721.2	protein_coding	33	c.5773+11564T>C
chrA1	14186221	T	C	PASS	intron_variant	MODIFIER	NBEA	NBEA	transcript	XM_023250724.2	protein_coding	34	c.5782+11564T>C
chrA1	14186221	T	C	PASS	intron_variant	MODIFIER	NBEA	NBEA	transcript	XM_023250731.2	protein_coding	34	c.5782+11564T>C
chrA1	14186221	T	C	PASS	intron_variant	MODIFIER	NBEA	NBEA	transcript	XM_023250733.2	protein_coding	33	c.5686+11564T>C
chrA1	14186221	T	C	PASS	intron_variant	MODIFIER	NBEA	NBEA	transcript	XM_045051925.1	protein_coding	33	c.5773+11564T>C
chrA1	14186221	T	C	PASS	intron_variant	MODIFIER	NBEA	NBEA	transcript	XM_045051901.1	protein_coding	34	c.5455+11564T>C
chrA1	14186221	T	C	PASS	intron_variant	MODIFIER	NBEA	NBEA	transcript	XM_023250742.2	protein_coding	27	c.4339+11564T>C
chrA1	14191832	T	G	PASS	intron_variant	MODIFIER	NBEA	NBEA	transcript	XM_023250717.2	protein_coding	34	c.5782+17175T>G
chrA1	14191832	T	G	PASS	intron_variant	MODIFIER	NBEA	NBEA	transcript	XM_011286341.4	protein_coding	34	c.5782+17175T>G
chrA1	14191832	T	G	PASS	intron_variant	MODIFIER	NBEA	NBEA	transcript	XM_019825371.3	protein_coding	33	c.5773+17175T>G
chrA1	14191832	T	G	PASS	intron_variant	MODIFIER	NBEA	NBEA	transcript	XM_019825374.3	protein_coding	34	c.5764+17175T>G
chrA1	14191832	T	G	PASS	intron_variant	MODIFIER	NBEA	NBEA	transcript	XM_019825380.3	protein_coding	33	c.5686+17175T>G
chrA1	14191832	T	G	PASS	intron_variant	MODIFIER	NBEA	NBEA	transcript	XM_023250721.2	protein_coding	33	c.5773+17175T>G
chrA1	14191832	T	G	PASS	intron_variant	MODIFIER	NBEA	NBEA	transcript	XM_023250724.2	protein_coding	34	c.5782+17175T>G
chrA1	14191832	T	G	PASS	intron_variant	MODIFIER	NBEA	NBEA	transcript	XM_023250731.2	protein_coding	34	c.5782+17175T>G
chrA1	14191832	T	G	PASS	intron_variant	MODIFIER	NBEA	NBEA	transcript	XM_023250733.2	protein_coding	33	c.5686+17175T>G
chrA1	14191832	T	G	PASS	intron_variant	MODIFIER	NBEA	NBEA	transcript	XM_045051925.1	protein_coding	33	c.5773+17175T>G
chrA1	14191832	T	G	PASS	intron_variant	MODIFIER	NBEA	NBEA	transcript	XM_045051901.1	protein_coding	34	c.5455+17175T>G
chrA1	14191832	T	G	PASS	intron_variant	MODIFIER	NBEA	NBEA	transcript	XM_023250742.2	protein_coding	27	c.4339+17175T>G
chrA1	14194053	G	A	PASS	intron_variant	MODIFIER	NBEA	NBEA	transcript	XM_023250717.2	protein_coding	34	c.5782+19396G>A
chrA1	14194053	G	A	PASS	intron_variant	MODIFIER	NBEA	NBEA	transcript	XM_011286341.4	protein_coding	34	c.5782+19396G>A
chrA1	14194053	G	A	PASS	intron_variant	MODIFIER	NBEA	NBEA	transcript	XM_019825371.3	protein_coding	33	c.5773+19396G>A
chrA1	14194053	G	A	PASS	intron_variant	MODIFIER	NBEA	NBEA	transcript	XM_019825374.3	protein_coding	34	c.5764+19396G>A
chrA1	14194053	G	A	PASS	intron_variant	MODIFIER	NBEA	NBEA	transcript	XM_019825380.3	protein_coding	33	c.5686+19396G>A
chrA1	14194053	G	A	PASS	intron_variant	MODIFIER	NBEA	NBEA	transcript	XM_023250721.2	protein_coding	33	c.5773+19396G>A
chrA1	14194053	G	A	PASS	intron_variant	MODIFIER	NBEA	NBEA	transcript	XM_023250724.2	protein_coding	34	c.5782+19396G>A
chrA1	14194053	G	A	PASS	intron_variant	MODIFIER	NBEA	NBEA	transcript	XM_023250731.2	protein_coding	34	c.5782+19396G>A
chrA1	14194053	G	A	PASS	intron_variant	MODIFIER	NBEA	NBEA	transcript	XM_023250733.2	protein_coding	33	c.5686+19396G>A
chrA1	14194053	G	A	PASS	intron_variant	MODIFIER	NBEA	NBEA	transcript	XM_045051925.1	protein_coding	33	c.5773+19396G>A
chrA1	14194053	G	A	PASS	intron_variant	MODIFIER	NBEA	NBEA	transcript	XM_045051901.1	protein_coding	34	c.5455+19396G>A
chrA1	14194053	G	A	PASS	intron_variant	MODIFIER	NBEA	NBEA	transcript	XM_023250742.2	protein_coding	27	c.4339+19396G>A
chrA1	14194670	A	G	PASS	intron_variant	MODIFIER	NBEA	NBEA	transcript	XM_023250717.2	protein_coding	34	c.5783-20002A>G
chrA1	14194670	A	G	PASS	intron_variant	MODIFIER	NBEA	NBEA	transcript	XM_011286341.4	protein_coding	34	c.5783-20002A>G
chrA1	14194670	A	G	PASS	intron_variant	MODIFIER	NBEA	NBEA	transcript	XM_019825371.3	protein_coding	33	c.5774-20002A>G
chrA1	14194670	A	G	PASS	intron_variant	MODIFIER	NBEA	NBEA	transcript	XM_019825374.3	protein_coding	34	c.5765-20002A>G
chrA1	14194670	A	G	PASS	intron_variant	MODIFIER	NBEA	NBEA	transcript	XM_019825380.3	protein_coding	33	c.5687-20002A>G
chrA1	14194670	A	G	PASS	intron_variant	MODIFIER	NBEA	NBEA	transcript	XM_023250721.2	protein_coding	33	c.5774-20002A>G
chrA1	14194670	A	G	PASS	intron_variant	MODIFIER	NBEA	NBEA	transcript	XM_023250724.2	protein_coding	34	c.5783-20002A>G
chrA1	14194670	A	G	PASS	intron_variant	MODIFIER	NBEA	NBEA	transcript	XM_023250731.2	protein_coding	34	c.5783-20002A>G
chrA1	14194670	A	G	PASS	intron_variant	MODIFIER	NBEA	NBEA	transcript	XM_023250733.2	protein_coding	33	c.5687-20002A>G
chrA1	14194670	A	G	PASS	intron_variant	MODIFIER	NBEA	NBEA	transcript	XM_045051925.1	protein_coding	33	c.5774-20002A>G
chrA1	14194670	A	G	PASS	intron_variant	MODIFIER	NBEA	NBEA	transcript	XM_045051901.1	protein_coding	34	c.5456-20002A>G
chrA1	14194670	A	G	PASS	intron_variant	MODIFIER	NBEA	NBEA	transcript	XM_023250742.2	protein_coding	27	c.4340-20002A>G
chrA1	14196568	A	G	PASS	intron_variant	MODIFIER	NBEA	NBEA	transcript	XM_023250717.2	protein_coding	34	c.5783-18104A>G
chrA1	14196568	A	G	PASS	intron_variant	MODIFIER	NBEA	NBEA	transcript	XM_011286341.4	protein_coding	34	c.5783-18104A>G
chrA1	14196568	A	G	PASS	intron_variant	MODIFIER	NBEA	NBEA	transcript	XM_019825371.3	protein_coding	33	c.5774-18104A>G
chrA1	14196568	A	G	PASS	intron_variant	MODIFIER	NBEA	NBEA	transcript	XM_019825374.3	protein_coding	34	c.5765-18104A>G
chrA1	14196568	A	G	PASS	intron_variant	MODIFIER	NBEA	NBEA	transcript	XM_019825380.3	protein_coding	33	c.5687-18104A>G
chrA1	14196568	A	G	PASS	intron_variant	MODIFIER	NBEA	NBEA	transcript	XM_023250721.2	protein_coding	33	c.5774-18104A>G
chrA1	14196568	A	G	PASS	intron_variant	MODIFIER	NBEA	NBEA	transcript	XM_023250724.2	protein_coding	34	c.5783-18104A>G
chrA1	14196568	A	G	PASS	intron_variant	MODIFIER	NBEA	NBEA	transcript	XM_023250731.2	protein_coding	34	c.5783-18104A>G
chrA1	14196568	A	G	PASS	intron_variant	MODIFIER	NBEA	NBEA	transcript	XM_023250733.2	protein_coding	33	c.5687-18104A>G
chrA1	14196568	A	G	PASS	intron_variant	MODIFIER	NBEA	NBEA	transcript	XM_045051925.1	protein_coding	33	c.5774-18104A>G
chrA1	14196568	A	G	PASS	intron_variant	MODIFIER	NBEA	NBEA	transcript	XM_045051901.1	protein_coding	34	c.5456-18104A>G
chrA1	14196568	A	G	PASS	intron_variant	MODIFIER	NBEA	NBEA	transcript	XM_023250742.2	protein_coding	27	c.4340-18104A>G
chrA1	14200236	CTGGCCCCAGG	C	PASS	intron_variant	MODIFIER	NBEA	NBEA	transcript	XM_023250717.2	protein_coding	34	c.5783-14435_5783-14426delTGGCCCCAGG
chrA1	14200236	CTGGCCCCAGG	C	PASS	intron_variant	MODIFIER	NBEA	NBEA	transcript	XM_011286341.4	protein_coding	34	c.5783-14435_5783-14426delTGGCCCCAGG
chrA1	14200236	CTGGCCCCAGG	C	PASS	intron_variant	MODIFIER	NBEA	NBEA	transcript	XM_019825371.3	protein_coding	33	c.5774-14435_5774-14426delTGGCCCCAGG
chrA1	14200236	CTGGCCCCAGG	C	PASS	intron_variant	MODIFIER	NBEA	NBEA	transcript	XM_019825374.3	protein_coding	34	c.5765-14435_5765-14426delTGGCCCCAGG
chrA1	14200236	CTGGCCCCAGG	C	PASS	intron_variant	MODIFIER	NBEA	NBEA	transcript	XM_019825380.3	protein_coding	33	c.5687-14435_5687-14426delTGGCCCCAGG
chrA1	14200236	CTGGCCCCAGG	C	PASS	intron_variant	MODIFIER	NBEA	NBEA	transcript	XM_023250721.2	protein_coding	33	c.5774-14435_5774-14426delTGGCCCCAGG
chrA1	14200236	CTGGCCCCAGG	C	PASS	intron_variant	MODIFIER	NBEA	NBEA	transcript	XM_023250724.2	protein_coding	34	c.5783-14435_5783-14426delTGGCCCCAGG
chrA1	14200236	CTGGCCCCAGG	C	PASS	intron_variant	MODIFIER	NBEA	NBEA	transcript	XM_023250731.2	protein_coding	34	c.5783-14435_5783-14426delTGGCCCCAGG
chrA1	14200236	CTGGCCCCAGG	C	PASS	intron_variant	MODIFIER	NBEA	NBEA	transcript	XM_023250733.2	protein_coding	33	c.5687-14435_5687-14426delTGGCCCCAGG
chrA1	14200236	CTGGCCCCAGG	C	PASS	intron_variant	MODIFIER	NBEA	NBEA	transcript	XM_045051925.1	protein_coding	33	c.5774-14435_5774-14426delTGGCCCCAGG
chrA1	14200236	CTGGCCCCAGG	C	PASS	intron_variant	MODIFIER	NBEA	NBEA	transcript	XM_045051901.1	protein_coding	34	c.5456-14435_5456-14426delTGGCCCCAGG
chrA1	14200236	CTGGCCCCAGG	C	PASS	intron_variant	MODIFIER	NBEA	NBEA	transcript	XM_023250742.2	protein_coding	27	c.4340-14435_4340-14426delTGGCCCCAGG
chrA1	14239291	A	C	PASS	intron_variant	MODIFIER	NBEA	NBEA	transcript	XM_023250717.2	protein_coding	36	c.5909+4775A>C
chrA1	14239291	A	C	PASS	intron_variant	MODIFIER	NBEA	NBEA	transcript	XM_011286341.4	protein_coding	36	c.5909+4775A>C
chrA1	14239291	A	C	PASS	intron_variant	MODIFIER	NBEA	NBEA	transcript	XM_019825371.3	protein_coding	35	c.5900+4775A>C
chrA1	14239291	A	C	PASS	intron_variant	MODIFIER	NBEA	NBEA	transcript	XM_019825374.3	protein_coding	36	c.5891+4775A>C
chrA1	14239291	A	C	PASS	intron_variant	MODIFIER	NBEA	NBEA	transcript	XM_019825380.3	protein_coding	35	c.5813+4775A>C
chrA1	14239291	A	C	PASS	intron_variant	MODIFIER	NBEA	NBEA	transcript	XM_023250721.2	protein_coding	35	c.5900+4775A>C
chrA1	14239291	A	C	PASS	intron_variant	MODIFIER	NBEA	NBEA	transcript	XM_023250724.2	protein_coding	36	c.5909+4775A>C
chrA1	14239291	A	C	PASS	intron_variant	MODIFIER	NBEA	NBEA	transcript	XM_023250731.2	protein_coding	36	c.5909+4775A>C
chrA1	14239291	A	C	PASS	intron_variant	MODIFIER	NBEA	NBEA	transcript	XM_023250733.2	protein_coding	35	c.5813+4775A>C
chrA1	14239291	A	C	PASS	intron_variant	MODIFIER	NBEA	NBEA	transcript	XM_045051925.1	protein_coding	35	c.5900+4775A>C
chrA1	14239291	A	C	PASS	intron_variant	MODIFIER	NBEA	NBEA	transcript	XM_045051901.1	protein_coding	36	c.5582+4775A>C
chrA1	14239291	A	C	PASS	intron_variant	MODIFIER	NBEA	NBEA	transcript	XM_023250742.2	protein_coding	29	c.4466+4775A>C
chrA1	14239755	AGAGAGAGAGAGAGAGAGAGAGAGAAT	A	PASS	intron_variant	MODIFIER	NBEA	NBEA	transcript	XM_023250717.2	protein_coding	36	c.5909+5240_5909+5265delGAGAGAGAGAGAGAGAGAGAGAGAAT
chrA1	14239755	AGAGAGAGAGAGAGAGAGAGAGAGAAT	A	PASS	intron_variant	MODIFIER	NBEA	NBEA	transcript	XM_011286341.4	protein_coding	36	c.5909+5240_5909+5265delGAGAGAGAGAGAGAGAGAGAGAGAAT
chrA1	14239755	AGAGAGAGAGAGAGAGAGAGAGAGAAT	A	PASS	intron_variant	MODIFIER	NBEA	NBEA	transcript	XM_019825371.3	protein_coding	35	c.5900+5240_5900+5265delGAGAGAGAGAGAGAGAGAGAGAGAAT
chrA1	14239755	AGAGAGAGAGAGAGAGAGAGAGAGAAT	A	PASS	intron_variant	MODIFIER	NBEA	NBEA	transcript	XM_019825374.3	protein_coding	36	c.5891+5240_5891+5265delGAGAGAGAGAGAGAGAGAGAGAGAAT
chrA1	14239755	AGAGAGAGAGAGAGAGAGAGAGAGAAT	A	PASS	intron_variant	MODIFIER	NBEA	NBEA	transcript	XM_019825380.3	protein_coding	35	c.5813+5240_5813+5265delGAGAGAGAGAGAGAGAGAGAGAGAAT
chrA1	14239755	AGAGAGAGAGAGAGAGAGAGAGAGAAT	A	PASS	intron_variant	MODIFIER	NBEA	NBEA	transcript	XM_023250721.2	protein_coding	35	c.5900+5240_5900+5265delGAGAGAGAGAGAGAGAGAGAGAGAAT
chrA1	14239755	AGAGAGAGAGAGAGAGAGAGAGAGAAT	A	PASS	intron_variant	MODIFIER	NBEA	NBEA	transcript	XM_023250724.2	protein_coding	36	c.5909+5240_5909+5265delGAGAGAGAGAGAGAGAGAGAGAGAAT
chrA1	14239755	AGAGAGAGAGAGAGAGAGAGAGAGAAT	A	PASS	intron_variant	MODIFIER	NBEA	NBEA	transcript	XM_023250731.2	protein_coding	36	c.5909+5240_5909+5265delGAGAGAGAGAGAGAGAGAGAGAGAAT
chrA1	14239755	AGAGAGAGAGAGAGAGAGAGAGAGAAT	A	PASS	intron_variant	MODIFIER	NBEA	NBEA	transcript	XM_023250733.2	protein_coding	35	c.5813+5240_5813+5265delGAGAGAGAGAGAGAGAGAGAGAGAAT
chrA1	14239755	AGAGAGAGAGAGAGAGAGAGAGAGAAT	A	PASS	intron_variant	MODIFIER	NBEA	NBEA	transcript	XM_045051925.1	protein_coding	35	c.5900+5240_5900+5265delGAGAGAGAGAGAGAGAGAGAGAGAAT
chrA1	14239755	AGAGAGAGAGAGAGAGAGAGAGAGAAT	A	PASS	intron_variant	MODIFIER	NBEA	NBEA	transcript	XM_045051901.1	protein_coding	36	c.5582+5240_5582+5265delGAGAGAGAGAGAGAGAGAGAGAGAAT
chrA1	14239755	AGAGAGAGAGAGAGAGAGAGAGAGAAT	A	PASS	intron_variant	MODIFIER	NBEA	NBEA	transcript	XM_023250742.2	protein_coding	29	c.4466+5240_4466+5265delGAGAGAGAGAGAGAGAGAGAGAGAAT
chrA1	14246185	C	T	PASS	intron_variant	MODIFIER	NBEA	NBEA	transcript	XM_023250717.2	protein_coding	36	c.5910-9795C>T
chrA1	14246185	C	T	PASS	intron_variant	MODIFIER	NBEA	NBEA	transcript	XM_011286341.4	protein_coding	36	c.5910-9795C>T
chrA1	14246185	C	T	PASS	intron_variant	MODIFIER	NBEA	NBEA	transcript	XM_019825371.3	protein_coding	35	c.5901-9795C>T
chrA1	14246185	C	T	PASS	intron_variant	MODIFIER	NBEA	NBEA	transcript	XM_019825374.3	protein_coding	36	c.5892-9795C>T
chrA1	14246185	C	T	PASS	intron_variant	MODIFIER	NBEA	NBEA	transcript	XM_019825380.3	protein_coding	35	c.5814-9795C>T
chrA1	14246185	C	T	PASS	intron_variant	MODIFIER	NBEA	NBEA	transcript	XM_023250721.2	protein_coding	35	c.5901-9795C>T
chrA1	14246185	C	T	PASS	intron_variant	MODIFIER	NBEA	NBEA	transcript	XM_023250724.2	protein_coding	36	c.5910-9795C>T
chrA1	14246185	C	T	PASS	intron_variant	MODIFIER	NBEA	NBEA	transcript	XM_023250731.2	protein_coding	36	c.5910-9795C>T
chrA1	14246185	C	T	PASS	intron_variant	MODIFIER	NBEA	NBEA	transcript	XM_023250733.2	protein_coding	35	c.5814-9795C>T
chrA1	14246185	C	T	PASS	intron_variant	MODIFIER	NBEA	NBEA	transcript	XM_045051925.1	protein_coding	35	c.5901-9795C>T
chrA1	14246185	C	T	PASS	intron_variant	MODIFIER	NBEA	NBEA	transcript	XM_045051901.1	protein_coding	36	c.5583-9795C>T
chrA1	14246185	C	T	PASS	intron_variant	MODIFIER	NBEA	NBEA	transcript	XM_023250742.2	protein_coding	29	c.4467-9795C>T
chrA1	14257301	G	A	PASS	intron_variant	MODIFIER	NBEA	NBEA	transcript	XM_023250717.2	protein_coding	37	c.6018+1213G>A
chrA1	14257301	G	A	PASS	intron_variant	MODIFIER	NBEA	NBEA	transcript	XM_011286341.4	protein_coding	37	c.6018+1213G>A
chrA1	14257301	G	A	PASS	intron_variant	MODIFIER	NBEA	NBEA	transcript	XM_019825371.3	protein_coding	36	c.6009+1213G>A
chrA1	14257301	G	A	PASS	intron_variant	MODIFIER	NBEA	NBEA	transcript	XM_019825374.3	protein_coding	37	c.6000+1213G>A
chrA1	14257301	G	A	PASS	intron_variant	MODIFIER	NBEA	NBEA	transcript	XM_019825380.3	protein_coding	36	c.5922+1213G>A
chrA1	14257301	G	A	PASS	intron_variant	MODIFIER	NBEA	NBEA	transcript	XM_023250721.2	protein_coding	36	c.6009+1213G>A
chrA1	14257301	G	A	PASS	intron_variant	MODIFIER	NBEA	NBEA	transcript	XM_023250724.2	protein_coding	37	c.6018+1213G>A
chrA1	14257301	G	A	PASS	intron_variant	MODIFIER	NBEA	NBEA	transcript	XM_023250731.2	protein_coding	37	c.6018+1213G>A
chrA1	14257301	G	A	PASS	intron_variant	MODIFIER	NBEA	NBEA	transcript	XM_023250733.2	protein_coding	36	c.5922+1213G>A
chrA1	14257301	G	A	PASS	intron_variant	MODIFIER	NBEA	NBEA	transcript	XM_045051925.1	protein_coding	36	c.6009+1213G>A
chrA1	14257301	G	A	PASS	intron_variant	MODIFIER	NBEA	NBEA	transcript	XM_045051901.1	protein_coding	37	c.5691+1213G>A
chrA1	14257301	G	A	PASS	intron_variant	MODIFIER	NBEA	NBEA	transcript	XM_023250742.2	protein_coding	30	c.4575+1213G>A
chrA1	14261575	A	T	PASS	intron_variant	MODIFIER	NBEA	NBEA	transcript	XM_023250717.2	protein_coding	38	c.6185+1842A>T
chrA1	14261575	A	T	PASS	intron_variant	MODIFIER	NBEA	NBEA	transcript	XM_011286341.4	protein_coding	38	c.6185+1842A>T
chrA1	14261575	A	T	PASS	intron_variant	MODIFIER	NBEA	NBEA	transcript	XM_019825371.3	protein_coding	37	c.6176+1842A>T
chrA1	14261575	A	T	PASS	intron_variant	MODIFIER	NBEA	NBEA	transcript	XM_019825374.3	protein_coding	38	c.6167+1842A>T
chrA1	14261575	A	T	PASS	intron_variant	MODIFIER	NBEA	NBEA	transcript	XM_019825380.3	protein_coding	37	c.6089+1842A>T
chrA1	14261575	A	T	PASS	intron_variant	MODIFIER	NBEA	NBEA	transcript	XM_023250721.2	protein_coding	37	c.6176+1842A>T
chrA1	14261575	A	T	PASS	intron_variant	MODIFIER	NBEA	NBEA	transcript	XM_023250724.2	protein_coding	38	c.6185+1842A>T
chrA1	14261575	A	T	PASS	intron_variant	MODIFIER	NBEA	NBEA	transcript	XM_023250731.2	protein_coding	38	c.6185+1842A>T
chrA1	14261575	A	T	PASS	intron_variant	MODIFIER	NBEA	NBEA	transcript	XM_023250733.2	protein_coding	37	c.6089+1842A>T
chrA1	14261575	A	T	PASS	intron_variant	MODIFIER	NBEA	NBEA	transcript	XM_045051925.1	protein_coding	37	c.6176+1842A>T
chrA1	14261575	A	T	PASS	intron_variant	MODIFIER	NBEA	NBEA	transcript	XM_045051901.1	protein_coding	38	c.5858+1842A>T
chrA1	14261575	A	T	PASS	intron_variant	MODIFIER	NBEA	NBEA	transcript	XM_023250742.2	protein_coding	31	c.4742+1842A>T
chrA1	14267081	G	C	PASS	intron_variant	MODIFIER	NBEA	NBEA	transcript	XM_023250717.2	protein_coding	38	c.6185+7348G>C
chrA1	14267081	G	C	PASS	intron_variant	MODIFIER	NBEA	NBEA	transcript	XM_011286341.4	protein_coding	38	c.6185+7348G>C
chrA1	14267081	G	C	PASS	intron_variant	MODIFIER	NBEA	NBEA	transcript	XM_019825371.3	protein_coding	37	c.6176+7348G>C
chrA1	14267081	G	C	PASS	intron_variant	MODIFIER	NBEA	NBEA	transcript	XM_019825374.3	protein_coding	38	c.6167+7348G>C
chrA1	14267081	G	C	PASS	intron_variant	MODIFIER	NBEA	NBEA	transcript	XM_019825380.3	protein_coding	37	c.6089+7348G>C
chrA1	14267081	G	C	PASS	intron_variant	MODIFIER	NBEA	NBEA	transcript	XM_023250721.2	protein_coding	37	c.6176+7348G>C
chrA1	14267081	G	C	PASS	intron_variant	MODIFIER	NBEA	NBEA	transcript	XM_023250724.2	protein_coding	38	c.6185+7348G>C
chrA1	14267081	G	C	PASS	intron_variant	MODIFIER	NBEA	NBEA	transcript	XM_023250731.2	protein_coding	38	c.6185+7348G>C
chrA1	14267081	G	C	PASS	intron_variant	MODIFIER	NBEA	NBEA	transcript	XM_023250733.2	protein_coding	37	c.6089+7348G>C
chrA1	14267081	G	C	PASS	intron_variant	MODIFIER	NBEA	NBEA	transcript	XM_045051925.1	protein_coding	37	c.6176+7348G>C
chrA1	14267081	G	C	PASS	intron_variant	MODIFIER	NBEA	NBEA	transcript	XM_045051901.1	protein_coding	38	c.5858+7348G>C
chrA1	14267081	G	C	PASS	intron_variant	MODIFIER	NBEA	NBEA	transcript	XM_023250742.2	protein_coding	31	c.4742+7348G>C
chrA1	14269545	G	A	PASS	intron_variant	MODIFIER	NBEA	NBEA	transcript	XM_023250717.2	protein_coding	38	c.6185+9812G>A
chrA1	14269545	G	A	PASS	intron_variant	MODIFIER	NBEA	NBEA	transcript	XM_011286341.4	protein_coding	38	c.6185+9812G>A
chrA1	14269545	G	A	PASS	intron_variant	MODIFIER	NBEA	NBEA	transcript	XM_019825371.3	protein_coding	37	c.6176+9812G>A
chrA1	14269545	G	A	PASS	intron_variant	MODIFIER	NBEA	NBEA	transcript	XM_019825374.3	protein_coding	38	c.6167+9812G>A
chrA1	14269545	G	A	PASS	intron_variant	MODIFIER	NBEA	NBEA	transcript	XM_019825380.3	protein_coding	37	c.6089+9812G>A
chrA1	14269545	G	A	PASS	intron_variant	MODIFIER	NBEA	NBEA	transcript	XM_023250721.2	protein_coding	37	c.6176+9812G>A
chrA1	14269545	G	A	PASS	intron_variant	MODIFIER	NBEA	NBEA	transcript	XM_023250724.2	protein_coding	38	c.6185+9812G>A
chrA1	14269545	G	A	PASS	intron_variant	MODIFIER	NBEA	NBEA	transcript	XM_023250731.2	protein_coding	38	c.6185+9812G>A
chrA1	14269545	G	A	PASS	intron_variant	MODIFIER	NBEA	NBEA	transcript	XM_023250733.2	protein_coding	37	c.6089+9812G>A
chrA1	14269545	G	A	PASS	intron_variant	MODIFIER	NBEA	NBEA	transcript	XM_045051925.1	protein_coding	37	c.6176+9812G>A
chrA1	14269545	G	A	PASS	intron_variant	MODIFIER	NBEA	NBEA	transcript	XM_045051901.1	protein_coding	38	c.5858+9812G>A
chrA1	14269545	G	A	PASS	intron_variant	MODIFIER	NBEA	NBEA	transcript	XM_023250742.2	protein_coding	31	c.4742+9812G>A
chrA1	14272969	G	A	PASS	intron_variant	MODIFIER	NBEA	NBEA	transcript	XM_023250717.2	protein_coding	38	c.6185+13236G>A
chrA1	14272969	G	A	PASS	intron_variant	MODIFIER	NBEA	NBEA	transcript	XM_011286341.4	protein_coding	38	c.6185+13236G>A
chrA1	14272969	G	A	PASS	intron_variant	MODIFIER	NBEA	NBEA	transcript	XM_019825371.3	protein_coding	37	c.6176+13236G>A
chrA1	14272969	G	A	PASS	intron_variant	MODIFIER	NBEA	NBEA	transcript	XM_019825374.3	protein_coding	38	c.6167+13236G>A
chrA1	14272969	G	A	PASS	intron_variant	MODIFIER	NBEA	NBEA	transcript	XM_019825380.3	protein_coding	37	c.6089+13236G>A
chrA1	14272969	G	A	PASS	intron_variant	MODIFIER	NBEA	NBEA	transcript	XM_023250721.2	protein_coding	37	c.6176+13236G>A
chrA1	14272969	G	A	PASS	intron_variant	MODIFIER	NBEA	NBEA	transcript	XM_023250724.2	protein_coding	38	c.6185+13236G>A
chrA1	14272969	G	A	PASS	intron_variant	MODIFIER	NBEA	NBEA	transcript	XM_023250731.2	protein_coding	38	c.6185+13236G>A
chrA1	14272969	G	A	PASS	intron_variant	MODIFIER	NBEA	NBEA	transcript	XM_023250733.2	protein_coding	37	c.6089+13236G>A
chrA1	14272969	G	A	PASS	intron_variant	MODIFIER	NBEA	NBEA	transcript	XM_045051925.1	protein_coding	37	c.6176+13236G>A
chrA1	14272969	G	A	PASS	intron_variant	MODIFIER	NBEA	NBEA	transcript	XM_045051901.1	protein_coding	38	c.5858+13236G>A
chrA1	14272969	G	A	PASS	intron_variant	MODIFIER	NBEA	NBEA	transcript	XM_023250742.2	protein_coding	31	c.4742+13236G>A
chrA1	14275214	A	C	PASS	intron_variant	MODIFIER	NBEA	NBEA	transcript	XM_023250717.2	protein_coding	38	c.6185+15481A>C
chrA1	14275214	A	C	PASS	intron_variant	MODIFIER	NBEA	NBEA	transcript	XM_011286341.4	protein_coding	38	c.6185+15481A>C
chrA1	14275214	A	C	PASS	intron_variant	MODIFIER	NBEA	NBEA	transcript	XM_019825371.3	protein_coding	37	c.6176+15481A>C
chrA1	14275214	A	C	PASS	intron_variant	MODIFIER	NBEA	NBEA	transcript	XM_019825374.3	protein_coding	38	c.6167+15481A>C
chrA1	14275214	A	C	PASS	intron_variant	MODIFIER	NBEA	NBEA	transcript	XM_019825380.3	protein_coding	37	c.6089+15481A>C
chrA1	14275214	A	C	PASS	intron_variant	MODIFIER	NBEA	NBEA	transcript	XM_023250721.2	protein_coding	37	c.6176+15481A>C
chrA1	14275214	A	C	PASS	intron_variant	MODIFIER	NBEA	NBEA	transcript	XM_023250724.2	protein_coding	38	c.6185+15481A>C
chrA1	14275214	A	C	PASS	intron_variant	MODIFIER	NBEA	NBEA	transcript	XM_023250731.2	protein_coding	38	c.6185+15481A>C
chrA1	14275214	A	C	PASS	intron_variant	MODIFIER	NBEA	NBEA	transcript	XM_023250733.2	protein_coding	37	c.6089+15481A>C
chrA1	14275214	A	C	PASS	intron_variant	MODIFIER	NBEA	NBEA	transcript	XM_045051925.1	protein_coding	37	c.6176+15481A>C
chrA1	14275214	A	C	PASS	intron_variant	MODIFIER	NBEA	NBEA	transcript	XM_045051901.1	protein_coding	38	c.5858+15481A>C
chrA1	14275214	A	C	PASS	intron_variant	MODIFIER	NBEA	NBEA	transcript	XM_023250742.2	protein_coding	31	c.4742+15481A>C
chrA1	14305521	A	T	PASS	intron_variant	MODIFIER	NBEA	NBEA	transcript	XM_023250717.2	protein_coding	38	c.6186-18589A>T
chrA1	14305521	A	T	PASS	intron_variant	MODIFIER	NBEA	NBEA	transcript	XM_011286341.4	protein_coding	38	c.6186-18589A>T
chrA1	14305521	A	T	PASS	intron_variant	MODIFIER	NBEA	NBEA	transcript	XM_019825371.3	protein_coding	37	c.6177-18589A>T
chrA1	14305521	A	T	PASS	intron_variant	MODIFIER	NBEA	NBEA	transcript	XM_019825374.3	protein_coding	38	c.6168-18589A>T
chrA1	14305521	A	T	PASS	intron_variant	MODIFIER	NBEA	NBEA	transcript	XM_019825380.3	protein_coding	37	c.6090-18589A>T
chrA1	14305521	A	T	PASS	intron_variant	MODIFIER	NBEA	NBEA	transcript	XM_023250721.2	protein_coding	37	c.6177-18589A>T
chrA1	14305521	A	T	PASS	intron_variant	MODIFIER	NBEA	NBEA	transcript	XM_023250724.2	protein_coding	38	c.6186-18589A>T
chrA1	14305521	A	T	PASS	intron_variant	MODIFIER	NBEA	NBEA	transcript	XM_023250731.2	protein_coding	38	c.6186-18589A>T
chrA1	14305521	A	T	PASS	intron_variant	MODIFIER	NBEA	NBEA	transcript	XM_023250733.2	protein_coding	37	c.6090-18589A>T
chrA1	14305521	A	T	PASS	intron_variant	MODIFIER	NBEA	NBEA	transcript	XM_045051925.1	protein_coding	37	c.6177-18589A>T
chrA1	14305521	A	T	PASS	intron_variant	MODIFIER	NBEA	NBEA	transcript	XM_045051901.1	protein_coding	38	c.5859-18589A>T
chrA1	14305521	A	T	PASS	intron_variant	MODIFIER	NBEA	NBEA	transcript	XM_023250742.2	protein_coding	31	c.4743-18589A>T
chrA1	14305621	C	T	PASS	intron_variant	MODIFIER	NBEA	NBEA	transcript	XM_023250717.2	protein_coding	38	c.6186-18489C>T
chrA1	14305621	C	T	PASS	intron_variant	MODIFIER	NBEA	NBEA	transcript	XM_011286341.4	protein_coding	38	c.6186-18489C>T
chrA1	14305621	C	T	PASS	intron_variant	MODIFIER	NBEA	NBEA	transcript	XM_019825371.3	protein_coding	37	c.6177-18489C>T
chrA1	14305621	C	T	PASS	intron_variant	MODIFIER	NBEA	NBEA	transcript	XM_019825374.3	protein_coding	38	c.6168-18489C>T
chrA1	14305621	C	T	PASS	intron_variant	MODIFIER	NBEA	NBEA	transcript	XM_019825380.3	protein_coding	37	c.6090-18489C>T
chrA1	14305621	C	T	PASS	intron_variant	MODIFIER	NBEA	NBEA	transcript	XM_023250721.2	protein_coding	37	c.6177-18489C>T
chrA1	14305621	C	T	PASS	intron_variant	MODIFIER	NBEA	NBEA	transcript	XM_023250724.2	protein_coding	38	c.6186-18489C>T
chrA1	14305621	C	T	PASS	intron_variant	MODIFIER	NBEA	NBEA	transcript	XM_023250731.2	protein_coding	38	c.6186-18489C>T
chrA1	14305621	C	T	PASS	intron_variant	MODIFIER	NBEA	NBEA	transcript	XM_023250733.2	protein_coding	37	c.6090-18489C>T
chrA1	14305621	C	T	PASS	intron_variant	MODIFIER	NBEA	NBEA	transcript	XM_045051925.1	protein_coding	37	c.6177-18489C>T
chrA1	14305621	C	T	PASS	intron_variant	MODIFIER	NBEA	NBEA	transcript	XM_045051901.1	protein_coding	38	c.5859-18489C>T
chrA1	14305621	C	T	PASS	intron_variant	MODIFIER	NBEA	NBEA	transcript	XM_023250742.2	protein_coding	31	c.4743-18489C>T
chrA1	14305975	A	G	PASS	intron_variant	MODIFIER	NBEA	NBEA	transcript	XM_023250717.2	protein_coding	38	c.6186-18135A>G
chrA1	14305975	A	G	PASS	intron_variant	MODIFIER	NBEA	NBEA	transcript	XM_011286341.4	protein_coding	38	c.6186-18135A>G
chrA1	14305975	A	G	PASS	intron_variant	MODIFIER	NBEA	NBEA	transcript	XM_019825371.3	protein_coding	37	c.6177-18135A>G
chrA1	14305975	A	G	PASS	intron_variant	MODIFIER	NBEA	NBEA	transcript	XM_019825374.3	protein_coding	38	c.6168-18135A>G
chrA1	14305975	A	G	PASS	intron_variant	MODIFIER	NBEA	NBEA	transcript	XM_019825380.3	protein_coding	37	c.6090-18135A>G
chrA1	14305975	A	G	PASS	intron_variant	MODIFIER	NBEA	NBEA	transcript	XM_023250721.2	protein_coding	37	c.6177-18135A>G
chrA1	14305975	A	G	PASS	intron_variant	MODIFIER	NBEA	NBEA	transcript	XM_023250724.2	protein_coding	38	c.6186-18135A>G
chrA1	14305975	A	G	PASS	intron_variant	MODIFIER	NBEA	NBEA	transcript	XM_023250731.2	protein_coding	38	c.6186-18135A>G
chrA1	14305975	A	G	PASS	intron_variant	MODIFIER	NBEA	NBEA	transcript	XM_023250733.2	protein_coding	37	c.6090-18135A>G
chrA1	14305975	A	G	PASS	intron_variant	MODIFIER	NBEA	NBEA	transcript	XM_045051925.1	protein_coding	37	c.6177-18135A>G
chrA1	14305975	A	G	PASS	intron_variant	MODIFIER	NBEA	NBEA	transcript	XM_045051901.1	protein_coding	38	c.5859-18135A>G
chrA1	14305975	A	G	PASS	intron_variant	MODIFIER	NBEA	NBEA	transcript	XM_023250742.2	protein_coding	31	c.4743-18135A>G
chrA1	14306009	G	A	PASS	intron_variant	MODIFIER	NBEA	NBEA	transcript	XM_023250717.2	protein_coding	38	c.6186-18101G>A
chrA1	14306009	G	A	PASS	intron_variant	MODIFIER	NBEA	NBEA	transcript	XM_011286341.4	protein_coding	38	c.6186-18101G>A
chrA1	14306009	G	A	PASS	intron_variant	MODIFIER	NBEA	NBEA	transcript	XM_019825371.3	protein_coding	37	c.6177-18101G>A
chrA1	14306009	G	A	PASS	intron_variant	MODIFIER	NBEA	NBEA	transcript	XM_019825374.3	protein_coding	38	c.6168-18101G>A
chrA1	14306009	G	A	PASS	intron_variant	MODIFIER	NBEA	NBEA	transcript	XM_019825380.3	protein_coding	37	c.6090-18101G>A
chrA1	14306009	G	A	PASS	intron_variant	MODIFIER	NBEA	NBEA	transcript	XM_023250721.2	protein_coding	37	c.6177-18101G>A
chrA1	14306009	G	A	PASS	intron_variant	MODIFIER	NBEA	NBEA	transcript	XM_023250724.2	protein_coding	38	c.6186-18101G>A
chrA1	14306009	G	A	PASS	intron_variant	MODIFIER	NBEA	NBEA	transcript	XM_023250731.2	protein_coding	38	c.6186-18101G>A
chrA1	14306009	G	A	PASS	intron_variant	MODIFIER	NBEA	NBEA	transcript	XM_023250733.2	protein_coding	37	c.6090-18101G>A
chrA1	14306009	G	A	PASS	intron_variant	MODIFIER	NBEA	NBEA	transcript	XM_045051925.1	protein_coding	37	c.6177-18101G>A
chrA1	14306009	G	A	PASS	intron_variant	MODIFIER	NBEA	NBEA	transcript	XM_045051901.1	protein_coding	38	c.5859-18101G>A
[truncated: 141,321 more rows]

## Sheet: private_variants_homozygous
Table S4. Private variants in the sequenced kittens affected with sebaceous gland dysplasia. Private variants were obtained by filtering all variants that were present at least once in the 65 control genomes. This resulted in 4,006 homozygous private variants shared by both kittens. Please note that variants are listed multiple times, if they have predicted effects on more than one transcript. Th…
#CHROM	POS	REF	ALT	FILTER	EFFECT	IMPACT	GENE	GENEID	FEATURE	FEATUREID	BIOTYPE	RANK	HGVS_C	HGVS_P
chrA1	2606854	G	A	PASS	intergenic_region	MODIFIER	FGF9-LOC123380866	FGF9-LOC123380866	intergenic_region	FGF9-LOC123380866		-1	n.2606854G>A
chrA1	19328842	G	T	PASS	intron_variant	MODIFIER	VPS36	VPS36	transcript	XM_023251151.2	protein_coding	12	c.990+214C>A
chrA1	19328843	C	T	PASS	intron_variant	MODIFIER	VPS36	VPS36	transcript	XM_023251151.2	protein_coding	12	c.990+213G>A
chrA1	26188523	G	A	PASS	intergenic_region	MODIFIER	LOC123385750-TSC22D1	LOC123385750-TSC22D1	intergenic_region	LOC123385750-TSC22D1		-1	n.26188523G>A
chrA1	37321933	A	C	PASS	intron_variant	MODIFIER	LOC123384380	LOC123384380	transcript	XR_006595408.1	pseudogene	2	n.181+17713A>C
chrA1	48612228	G	T	PASS	intron_variant	MODIFIER	KLF12	KLF12	transcript	XM_019827919.3	protein_coding	1	c.-31-16989C>A
chrA1	48612228	G	T	PASS	intron_variant	MODIFIER	KLF12	KLF12	transcript	XM_045054287.1	protein_coding	1	c.-31-16989C>A
chrA1	48612228	G	T	PASS	intron_variant	MODIFIER	KLF12	KLF12	transcript	XM_045054350.1	protein_coding	1	c.-193-16989C>A
chrA1	48612228	G	T	PASS	intron_variant	MODIFIER	KLF12	KLF12	transcript	XM_045054307.1	protein_coding	2	c.-31-16989C>A
chrA1	48612228	G	T	PASS	intron_variant	MODIFIER	KLF12	KLF12	transcript	XM_045054282.1	protein_coding	1	c.-31-16989C>A
chrA1	48612228	G	T	PASS	intron_variant	MODIFIER	KLF12	KLF12	transcript	XM_045054291.1	protein_coding	2	c.-31-16989C>A
chrA1	48612228	G	T	PASS	intron_variant	MODIFIER	KLF12	KLF12	transcript	XM_045054357.1	protein_coding	6	c.-248-16989C>A
chrA1	48612228	G	T	PASS	intron_variant	MODIFIER	KLF12	KLF12	transcript	XM_045054280.1	protein_coding	6	c.-31-16989C>A
chrA1	48612228	G	T	PASS	intron_variant	MODIFIER	KLF12	KLF12	transcript	XM_045054303.1	protein_coding	7	c.-31-16989C>A
chrA1	48612228	G	T	PASS	intron_variant	MODIFIER	KLF12	KLF12	transcript	XM_045054289.1	protein_coding	5	c.-31-16989C>A
chrA1	48612228	G	T	PASS	intron_variant	MODIFIER	KLF12	KLF12	transcript	XM_045054312.1	protein_coding	3	c.-31-16989C>A
chrA1	48612228	G	T	PASS	intron_variant	MODIFIER	KLF12	KLF12	transcript	XM_045054333.1	protein_coding	2	c.-31-16989C>A
chrA1	48612228	G	T	PASS	intron_variant	MODIFIER	KLF12	KLF12	transcript	XM_023252229.2	protein_coding	3	c.-31-16989C>A
chrA1	48612228	G	T	PASS	intron_variant	MODIFIER	KLF12	KLF12	transcript	XM_023252231.2	protein_coding	1	c.-31-16989C>A
chrA1	48612228	G	T	PASS	intron_variant	MODIFIER	KLF12	KLF12	transcript	XM_023252234.2	protein_coding	2	c.-31-16989C>A
chrA1	48612228	G	T	PASS	intron_variant	MODIFIER	KLF12	KLF12	transcript	XM_045054295.1	protein_coding	6	c.-31-16989C>A
chrA1	48612228	G	T	PASS	intron_variant	MODIFIER	KLF12	KLF12	transcript	XM_045054309.1	protein_coding	7	c.-31-16989C>A
chrA1	48612228	G	T	PASS	intron_variant	MODIFIER	KLF12	KLF12	transcript	XM_045054340.1	protein_coding	2	c.-31-16989C>A
chrA1	48612228	G	T	PASS	intron_variant	MODIFIER	KLF12	KLF12	transcript	XM_045054343.1	protein_coding	2	c.-31-16989C>A
chrA1	48612228	G	T	PASS	intron_variant	MODIFIER	KLF12	KLF12	transcript	XM_045054354.1	protein_coding	1	c.-193-16989C>A
chrA1	48612228	G	T	PASS	intron_variant	MODIFIER	KLF12	KLF12	transcript	XM_023252227.2	protein_coding	3	c.-31-16989C>A
chrA1	48612228	G	T	PASS	intron_variant	MODIFIER	KLF12	KLF12	transcript	XM_023252228.2	protein_coding	2	c.-31-16989C>A
chrA1	48612228	G	T	PASS	intron_variant	MODIFIER	KLF12	KLF12	transcript	XM_023252233.2	protein_coding	2	c.-31-16989C>A
chrA1	48612228	G	T	PASS	intron_variant	MODIFIER	KLF12	KLF12	transcript	XM_045054293.1	protein_coding	6	c.-31-16989C>A
chrA1	48612228	G	T	PASS	intron_variant	MODIFIER	KLF12	KLF12	transcript	XM_045054306.1	protein_coding	7	c.-31-16989C>A
chrA1	48612228	G	T	PASS	intron_variant	MODIFIER	KLF12	KLF12	transcript	XM_045054344.1	protein_coding	2	c.-31-16989C>A
chrA1	50841902	GAA	G	PASS	intergenic_region	MODIFIER	LOC109498550-LOC111560078	LOC109498550-LOC111560078	intergenic_region	LOC109498550-LOC111560078		-1	n.50841903_50841904delAA
chrA1	146733388	C	CA	PASS	downstream_gene_variant	MODIFIER	VCAN	VCAN	transcript	XM_045033290.1	protein_coding	-1	c.*2782_*2783insA
chrA1	146733388	C	CA	PASS	intergenic_region	MODIFIER	VCAN-HAPLN1	VCAN-HAPLN1	intergenic_region	VCAN-HAPLN1		-1	n.146733388_146733389insA
chrA1	146753262	G	C	PASS	intergenic_region	MODIFIER	VCAN-HAPLN1	VCAN-HAPLN1	intergenic_region	VCAN-HAPLN1		-1	n.146753262G>C
chrA1	166848011	TA	T	PASS	intron_variant	MODIFIER	LOC123379276	LOC123379276	transcript	XR_006583543.1	pseudogene	3	n.255-55089delA
chrA1	168064851	AC	A	PASS	intron_variant	MODIFIER	FBXL17	FBXL17	transcript	XM_003981190.5	protein_coding	6	c.1739+66042delG
chrA1	168064851	AC	A	PASS	intron_variant	MODIFIER	FBXL17	FBXL17	transcript	XM_023258890.2	protein_coding	5	c.1631+66042delG
chrA1	168064851	AC	A	PASS	intron_variant	MODIFIER	FBXL17	FBXL17	transcript	XM_045034518.1	protein_coding	5	c.1607+66042delG
chrA1	168064851	AC	A	PASS	intron_variant	MODIFIER	FBXL17	FBXL17	transcript	XM_045034522.1	protein_coding	6	c.1739+66042delG
chrA1	195559672	AAGG	A	PASS	intron_variant	MODIFIER	LOC101084936	LOC101084936	transcript	XM_045036696.1	protein_coding	1	c.58+61_58+63delCCT
chrA1	195559672	AAGG	A	PASS	intron_variant	MODIFIER	LOC101084936	LOC101084936	transcript	XM_045036699.1	protein_coding	1	c.-140-5531_-140-5529delCCT
chrA1	198198542	C	T	PASS	intron_variant	MODIFIER	CSPG4B	CSPG4B	transcript	XM_023260693.2	protein_coding	1	c.80-7191C>T
chrA1	198198542	C	T	PASS	intron_variant	MODIFIER	CSPG4B	CSPG4B	transcript	XM_023260695.2	protein_coding	1	c.80-7191C>T
chrA1	198198542	C	T	PASS	intron_variant	MODIFIER	CSPG4B	CSPG4B	transcript	XR_006585209.1	pseudogene	1	n.310-7191C>T
chrA1	198198542	C	T	PASS	intron_variant	MODIFIER	CSPG4B	CSPG4B	transcript	XR_002745510.2	pseudogene	1	n.310-7191C>T
chrA1	198198542	C	T	PASS	intron_variant	MODIFIER	CSPG4B	CSPG4B	transcript	XR_002745511.2	pseudogene	1	n.310-7191C>T
chrA1	198198542	C	T	PASS	intron_variant	MODIFIER	CSPG4B	CSPG4B	transcript	XM_023260694.2	protein_coding	1	c.80-7191C>T
chrA1	198198542	C	T	PASS	intron_variant	MODIFIER	CSPG4B	CSPG4B	transcript	XM_023260699.2	protein_coding	1	c.80-7191C>T
chrA1	198198806	T	C	PASS	intron_variant	MODIFIER	CSPG4B	CSPG4B	transcript	XM_023260693.2	protein_coding	1	c.80-6927T>C
chrA1	198198806	T	C	PASS	intron_variant	MODIFIER	CSPG4B	CSPG4B	transcript	XM_023260695.2	protein_coding	1	c.80-6927T>C
chrA1	198198806	T	C	PASS	intron_variant	MODIFIER	CSPG4B	CSPG4B	transcript	XR_006585209.1	pseudogene	1	n.310-6927T>C
chrA1	198198806	T	C	PASS	intron_variant	MODIFIER	CSPG4B	CSPG4B	transcript	XR_002745510.2	pseudogene	1	n.310-6927T>C
chrA1	198198806	T	C	PASS	intron_variant	MODIFIER	CSPG4B	CSPG4B	transcript	XR_002745511.2	pseudogene	1	n.310-6927T>C
chrA1	198198806	T	C	PASS	intron_variant	MODIFIER	CSPG4B	CSPG4B	transcript	XM_023260694.2	protein_coding	1	c.80-6927T>C
chrA1	198198806	T	C	PASS	intron_variant	MODIFIER	CSPG4B	CSPG4B	transcript	XM_023260699.2	protein_coding	1	c.80-6927T>C
chrA1	198199042	A	C	PASS	intron_variant	MODIFIER	CSPG4B	CSPG4B	transcript	XM_023260693.2	protein_coding	1	c.80-6691A>C
chrA1	198199042	A	C	PASS	intron_variant	MODIFIER	CSPG4B	CSPG4B	transcript	XM_023260695.2	protein_coding	1	c.80-6691A>C
chrA1	198199042	A	C	PASS	intron_variant	MODIFIER	CSPG4B	CSPG4B	transcript	XR_006585209.1	pseudogene	1	n.310-6691A>C
chrA1	198199042	A	C	PASS	intron_variant	MODIFIER	CSPG4B	CSPG4B	transcript	XR_002745510.2	pseudogene	1	n.310-6691A>C
chrA1	198199042	A	C	PASS	intron_variant	MODIFIER	CSPG4B	CSPG4B	transcript	XR_002745511.2	pseudogene	1	n.310-6691A>C
chrA1	198199042	A	C	PASS	intron_variant	MODIFIER	CSPG4B	CSPG4B	transcript	XM_023260694.2	protein_coding	1	c.80-6691A>C
chrA1	198199042	A	C	PASS	intron_variant	MODIFIER	CSPG4B	CSPG4B	transcript	XM_023260699.2	protein_coding	1	c.80-6691A>C
chrA1	198199144	C	T	PASS	intron_variant	MODIFIER	CSPG4B	CSPG4B	transcript	XM_023260693.2	protein_coding	1	c.80-6589C>T
chrA1	198199144	C	T	PASS	intron_variant	MODIFIER	CSPG4B	CSPG4B	transcript	XM_023260695.2	protein_coding	1	c.80-6589C>T
chrA1	198199144	C	T	PASS	intron_variant	MODIFIER	CSPG4B	CSPG4B	transcript	XR_006585209.1	pseudogene	1	n.310-6589C>T
chrA1	198199144	C	T	PASS	intron_variant	MODIFIER	CSPG4B	CSPG4B	transcript	XR_002745510.2	pseudogene	1	n.310-6589C>T
chrA1	198199144	C	T	PASS	intron_variant	MODIFIER	CSPG4B	CSPG4B	transcript	XR_002745511.2	pseudogene	1	n.310-6589C>T
chrA1	198199144	C	T	PASS	intron_variant	MODIFIER	CSPG4B	CSPG4B	transcript	XM_023260694.2	protein_coding	1	c.80-6589C>T
chrA1	198199144	C	T	PASS	intron_variant	MODIFIER	CSPG4B	CSPG4B	transcript	XM_023260699.2	protein_coding	1	c.80-6589C>T
chrA1	198199149	T	C	PASS	intron_variant	MODIFIER	CSPG4B	CSPG4B	transcript	XM_023260693.2	protein_coding	1	c.80-6584T>C
chrA1	198199149	T	C	PASS	intron_variant	MODIFIER	CSPG4B	CSPG4B	transcript	XM_023260695.2	protein_coding	1	c.80-6584T>C
chrA1	198199149	T	C	PASS	intron_variant	MODIFIER	CSPG4B	CSPG4B	transcript	XR_006585209.1	pseudogene	1	n.310-6584T>C
chrA1	198199149	T	C	PASS	intron_variant	MODIFIER	CSPG4B	CSPG4B	transcript	XR_002745510.2	pseudogene	1	n.310-6584T>C
chrA1	198199149	T	C	PASS	intron_variant	MODIFIER	CSPG4B	CSPG4B	transcript	XR_002745511.2	pseudogene	1	n.310-6584T>C
chrA1	198199149	T	C	PASS	intron_variant	MODIFIER	CSPG4B	CSPG4B	transcript	XM_023260694.2	protein_coding	1	c.80-6584T>C
chrA1	198199149	T	C	PASS	intron_variant	MODIFIER	CSPG4B	CSPG4B	transcript	XM_023260699.2	protein_coding	1	c.80-6584T>C
chrA1	198199172	T	TC	PASS	intron_variant	MODIFIER	CSPG4B	CSPG4B	transcript	XM_023260693.2	protein_coding	1	c.80-6561_80-6560insC
chrA1	198199172	T	TC	PASS	intron_variant	MODIFIER	CSPG4B	CSPG4B	transcript	XM_023260695.2	protein_coding	1	c.80-6561_80-6560insC
chrA1	198199172	T	TC	PASS	intron_variant	MODIFIER	CSPG4B	CSPG4B	transcript	XR_006585209.1	pseudogene	1	n.310-6561_310-6560insC
chrA1	198199172	T	TC	PASS	intron_variant	MODIFIER	CSPG4B	CSPG4B	transcript	XR_002745510.2	pseudogene	1	n.310-6561_310-6560insC
chrA1	198199172	T	TC	PASS	intron_variant	MODIFIER	CSPG4B	CSPG4B	transcript	XR_002745511.2	pseudogene	1	n.310-6561_310-6560insC
chrA1	198199172	T	TC	PASS	intron_variant	MODIFIER	CSPG4B	CSPG4B	transcript	XM_023260694.2	protein_coding	1	c.80-6561_80-6560insC
chrA1	198199172	T	TC	PASS	intron_variant	MODIFIER	CSPG4B	CSPG4B	transcript	XM_023260699.2	protein_coding	1	c.80-6561_80-6560insC
chrA1	198199203	G	A	PASS	intron_variant	MODIFIER	CSPG4B	CSPG4B	transcript	XM_023260693.2	protein_coding	1	c.80-6530G>A
chrA1	198199203	G	A	PASS	intron_variant	MODIFIER	CSPG4B	CSPG4B	transcript	XM_023260695.2	protein_coding	1	c.80-6530G>A
chrA1	198199203	G	A	PASS	intron_variant	MODIFIER	CSPG4B	CSPG4B	transcript	XR_006585209.1	pseudogene	1	n.310-6530G>A
chrA1	198199203	G	A	PASS	intron_variant	MODIFIER	CSPG4B	CSPG4B	transcript	XR_002745510.2	pseudogene	1	n.310-6530G>A
chrA1	198199203	G	A	PASS	intron_variant	MODIFIER	CSPG4B	CSPG4B	transcript	XR_002745511.2	pseudogene	1	n.310-6530G>A
chrA1	198199203	G	A	PASS	intron_variant	MODIFIER	CSPG4B	CSPG4B	transcript	XM_023260694.2	protein_coding	1	c.80-6530G>A
chrA1	198199203	G	A	PASS	intron_variant	MODIFIER	CSPG4B	CSPG4B	transcript	XM_023260699.2	protein_coding	1	c.80-6530G>A
chrA1	198199205	T	TA	PASS	intron_variant	MODIFIER	CSPG4B	CSPG4B	transcript	XM_023260693.2	protein_coding	1	c.80-6528_80-6527insA
chrA1	198199205	T	TA	PASS	intron_variant	MODIFIER	CSPG4B	CSPG4B	transcript	XM_023260695.2	protein_coding	1	c.80-6528_80-6527insA
chrA1	198199205	T	TA	PASS	intron_variant	MODIFIER	CSPG4B	CSPG4B	transcript	XR_006585209.1	pseudogene	1	n.310-6528_310-6527insA
chrA1	198199205	T	TA	PASS	intron_variant	MODIFIER	CSPG4B	CSPG4B	transcript	XR_002745510.2	pseudogene	1	n.310-6528_310-6527insA
chrA1	198199205	T	TA	PASS	intron_variant	MODIFIER	CSPG4B	CSPG4B	transcript	XR_002745511.2	pseudogene	1	n.310-6528_310-6527insA
chrA1	198199205	T	TA	PASS	intron_variant	MODIFIER	CSPG4B	CSPG4B	transcript	XM_023260694.2	protein_coding	1	c.80-6528_80-6527insA
chrA1	198199205	T	TA	PASS	intron_variant	MODIFIER	CSPG4B	CSPG4B	transcript	XM_023260699.2	protein_coding	1	c.80-6528_80-6527insA
chrA1	198199216	T	C	PASS	intron_variant	MODIFIER	CSPG4B	CSPG4B	transcript	XM_023260693.2	protein_coding	1	c.80-6517T>C
chrA1	198199216	T	C	PASS	intron_variant	MODIFIER	CSPG4B	CSPG4B	transcript	XM_023260695.2	protein_coding	1	c.80-6517T>C
chrA1	198199216	T	C	PASS	intron_variant	MODIFIER	CSPG4B	CSPG4B	transcript	XR_006585209.1	pseudogene	1	n.310-6517T>C
chrA1	198199216	T	C	PASS	intron_variant	MODIFIER	CSPG4B	CSPG4B	transcript	XR_002745510.2	pseudogene	1	n.310-6517T>C
chrA1	198199216	T	C	PASS	intron_variant	MODIFIER	CSPG4B	CSPG4B	transcript	XR_002745511.2	pseudogene	1	n.310-6517T>C
chrA1	198199216	T	C	PASS	intron_variant	MODIFIER	CSPG4B	CSPG4B	transcript	XM_023260694.2	protein_coding	1	c.80-6517T>C
chrA1	198199216	T	C	PASS	intron_variant	MODIFIER	CSPG4B	CSPG4B	transcript	XM_023260699.2	protein_coding	1	c.80-6517T>C
chrA1	198199224	GT	G	PASS	intron_variant	MODIFIER	CSPG4B	CSPG4B	transcript	XM_023260693.2	protein_coding	1	c.80-6508delT
chrA1	198199224	GT	G	PASS	intron_variant	MODIFIER	CSPG4B	CSPG4B	transcript	XM_023260695.2	protein_coding	1	c.80-6508delT
chrA1	198199224	GT	G	PASS	intron_variant	MODIFIER	CSPG4B	CSPG4B	transcript	XR_006585209.1	pseudogene	1	n.310-6508delT
chrA1	198199224	GT	G	PASS	intron_variant	MODIFIER	CSPG4B	CSPG4B	transcript	XR_002745510.2	pseudogene	1	n.310-6508delT
chrA1	198199224	GT	G	PASS	intron_variant	MODIFIER	CSPG4B	CSPG4B	transcript	XR_002745511.2	pseudogene	1	n.310-6508delT
chrA1	198199224	GT	G	PASS	intron_variant	MODIFIER	CSPG4B	CSPG4B	transcript	XM_023260694.2	protein_coding	1	c.80-6508delT
chrA1	198199224	GT	G	PASS	intron_variant	MODIFIER	CSPG4B	CSPG4B	transcript	XM_023260699.2	protein_coding	1	c.80-6508delT
chrA1	198225054	G	A	PASS	intron_variant	MODIFIER	CSPG4B	CSPG4B	transcript	XM_023260693.2	protein_coding	6	c.4657+828G>A
chrA1	198225054	G	A	PASS	intron_variant	MODIFIER	CSPG4B	CSPG4B	transcript	XM_023260695.2	protein_coding	6	c.4657+828G>A
chrA1	198225054	G	A	PASS	intron_variant	MODIFIER	CSPG4B	CSPG4B	transcript	XR_006585209.1	pseudogene	6	n.4887+828G>A
chrA1	198225054	G	A	PASS	intron_variant	MODIFIER	CSPG4B	CSPG4B	transcript	XR_002745510.2	pseudogene	6	n.4887+828G>A
chrA1	198225054	G	A	PASS	intron_variant	MODIFIER	CSPG4B	CSPG4B	transcript	XR_002745511.2	pseudogene	6	n.4887+828G>A
chrA1	198225054	G	A	PASS	intron_variant	MODIFIER	CSPG4B	CSPG4B	transcript	XM_023260694.2	protein_coding	6	c.4657+828G>A
chrA1	198225054	G	A	PASS	intron_variant	MODIFIER	CSPG4B	CSPG4B	transcript	XM_023260699.2	protein_coding	6	c.3028+828G>A
chrA1	199936422	T	C	PASS	intron_variant	MODIFIER	ITGA1	ITGA1	transcript	XM_045037296.1	protein_coding	9	c.1124-704A>G
chrA1	199936422	T	C	PASS	intron_variant	MODIFIER	ITGA1	ITGA1	transcript	XM_045037300.1	protein_coding	9	c.983-704A>G
chrA1	199936422	T	C	PASS	intron_variant	MODIFIER	ITGA1	ITGA1	transcript	XM_003981422.5	protein_coding	9	c.1091-704A>G
chrA1	200324160	AATTGACTAT	A	PASS	intron_variant	MODIFIER	LOC123380039	LOC123380039	transcript	XR_006585285.1	pseudogene	2	n.573+23718_573+23726delATTGACTAT
chrA1	200551246	G	C	PASS	intergenic_region	MODIFIER	LOC111557059-LOC101090745	LOC111557059-LOC101090745	intergenic_region	LOC111557059-LOC101090745		-1	n.200551246G>C
chrA1	200701395	C	T	PASS	intergenic_region	MODIFIER	LOC111557059-LOC101090745	LOC111557059-LOC101090745	intergenic_region	LOC111557059-LOC101090745		-1	n.200701395C>T
chrA1	200749440	C	T	PASS	intergenic_region	MODIFIER	LOC111557059-LOC101090745	LOC111557059-LOC101090745	intergenic_region	LOC111557059-LOC101090745		-1	n.200749440C>T
chrA1	200789370	G	A	PASS	intergenic_region	MODIFIER	LOC111557059-LOC101090745	LOC111557059-LOC101090745	intergenic_region	LOC111557059-LOC101090745		-1	n.200789370G>A
chrA1	200846050	T	G	PASS	intergenic_region	MODIFIER	LOC111557059-LOC101090745	LOC111557059-LOC101090745	intergenic_region	LOC111557059-LOC101090745		-1	n.200846050T>G
chrA1	200879924	C	T	PASS	intergenic_region	MODIFIER	LOC111557059-LOC101090745	LOC111557059-LOC101090745	intergenic_region	LOC111557059-LOC101090745		-1	n.200879924C>T
chrA1	200882830	ATAGG	A	PASS	intergenic_region	MODIFIER	LOC111557059-LOC101090745	LOC111557059-LOC101090745	intergenic_region	LOC111557059-LOC101090745		-1	n.200882831_200882834delTAGG
chrA1	200889808	T	TA	PASS	intergenic_region	MODIFIER	LOC111557059-LOC101090745	LOC111557059-LOC101090745	intergenic_region	LOC111557059-LOC101090745		-1	n.200889808_200889809insA
chrA1	200891624	G	T	PASS	intergenic_region	MODIFIER	LOC111557059-LOC101090745	LOC111557059-LOC101090745	intergenic_region	LOC111557059-LOC101090745		-1	n.200891624G>T
chrA1	200898865	T	A	PASS	intergenic_region	MODIFIER	LOC111557059-LOC101090745	LOC111557059-LOC101090745	intergenic_region	LOC111557059-LOC101090745		-1	n.200898865T>A
chrA1	200948033	T	G	PASS	intergenic_region	MODIFIER	LOC111557059-LOC101090745	LOC111557059-LOC101090745	intergenic_region	LOC111557059-LOC101090745		-1	n.200948033T>G
chrA1	200955683	C	T	PASS	intergenic_region	MODIFIER	LOC111557059-LOC101090745	LOC111557059-LOC101090745	intergenic_region	LOC111557059-LOC101090745		-1	n.200955683C>T
chrA1	200959871	T	C	PASS	intergenic_region	MODIFIER	LOC111557059-LOC101090745	LOC111557059-LOC101090745	intergenic_region	LOC111557059-LOC101090745		-1	n.200959871T>C
chrA1	201002843	GT	G	PASS	intergenic_region	MODIFIER	LOC111557059-LOC101090745	LOC111557059-LOC101090745	intergenic_region	LOC111557059-LOC101090745		-1	n.201002844delT
chrA1	201072480	A	G	PASS	intergenic_region	MODIFIER	LOC111557059-LOC101090745	LOC111557059-LOC101090745	intergenic_region	LOC111557059-LOC101090745		-1	n.201072480A>G
chrA1	201078659	G	C	PASS	intergenic_region	MODIFIER	LOC111557059-LOC101090745	LOC111557059-LOC101090745	intergenic_region	LOC111557059-LOC101090745		-1	n.201078659G>C
chrA1	201103723	G	T	PASS	intergenic_region	MODIFIER	LOC111557059-LOC101090745	LOC111557059-LOC101090745	intergenic_region	LOC111557059-LOC101090745		-1	n.201103723G>T
chrA1	235590558	G	A	PASS	intron_variant	MODIFIER	ADAMTS16	ADAMTS16	transcript	XM_023239735.2	protein_coding	3	c.561+14718C>T
chrA1	235590693	G	GA	PASS	intron_variant	MODIFIER	ADAMTS16	ADAMTS16	transcript	XM_023239735.2	protein_coding	3	c.561+14582_561+14583insT
chrA2	9536472	A	G	PASS	missense_variant	MODERATE	LOC123382350	LOC123382350	transcript	XM_045046642.1	protein_coding	1	c.637T>C	p.Tyr213His
chrA2	9536472	A	G	PASS	synonymous_variant	LOW	LOC123382350	LOC123382350	transcript	XM_045046638.1	protein_coding	1	c.762T>C	p.Val254Val
chrA2	9536472	A	G	PASS	intron_variant	MODIFIER	CACNA1A	CACNA1A	transcript	XM_045046579.1	protein_coding	5	c.800+1703T>C
chrA2	9536472	A	G	PASS	intron_variant	MODIFIER	CACNA1A	CACNA1A	transcript	XM_045046581.1	protein_coding	5	c.800+1703T>C
chrA2	9536472	A	G	PASS	intron_variant	MODIFIER	CACNA1A	CACNA1A	transcript	XM_045046590.1	protein_coding	5	c.800+1703T>C
chrA2	9536472	A	G	PASS	intron_variant	MODIFIER	CACNA1A	CACNA1A	transcript	XM_045046613.1	protein_coding	5	c.800+1703T>C
chrA2	9536472	A	G	PASS	intron_variant	MODIFIER	CACNA1A	CACNA1A	transcript	XM_045046617.1	protein_coding	3	c.155+1703T>C
chrA2	9536472	A	G	PASS	intron_variant	MODIFIER	CACNA1A	CACNA1A	transcript	XM_045046600.1	protein_coding	5	c.800+1703T>C
chrA2	9536472	A	G	PASS	intron_variant	MODIFIER	CACNA1A	CACNA1A	transcript	XM_045046603.1	protein_coding	5	c.800+1703T>C
chrA2	9536472	A	G	PASS	intron_variant	MODIFIER	CACNA1A	CACNA1A	transcript	XM_023246121.2	protein_coding	5	c.800+1703T>C
chrA2	9536472	A	G	PASS	intron_variant	MODIFIER	CACNA1A	CACNA1A	transcript	XM_045046583.1	protein_coding	5	c.800+1703T>C
chrA2	9536472	A	G	PASS	intron_variant	MODIFIER	CACNA1A	CACNA1A	transcript	XM_045046594.1	protein_coding	5	c.800+1703T>C
chrA2	9536472	A	G	PASS	intron_variant	MODIFIER	CACNA1A	CACNA1A	transcript	XM_045046598.1	protein_coding	5	c.800+1703T>C
chrA2	9536472	A	G	PASS	intron_variant	MODIFIER	CACNA1A	CACNA1A	transcript	XM_045046609.1	protein_coding	5	c.800+1703T>C
chrA2	9536472	A	G	PASS	intron_variant	MODIFIER	CACNA1A	CACNA1A	transcript	XM_045046624.1	protein_coding	5	c.800+1703T>C
chrA2	9536472	A	G	PASS	intron_variant	MODIFIER	CACNA1A	CACNA1A	transcript	XM_045046629.1	protein_coding	5	c.800+1703T>C
chrA2	10732728	T	G	PASS	intergenic_region	MODIFIER	LOC101081122-LOC101081366	LOC101081122-LOC101081366	intergenic_region	LOC101081122-LOC101081366		-1	n.10732728T>G
chrA2	33087130	G	A	PASS	intron_variant	MODIFIER	MAGI1	MAGI1	transcript	XM_023249917.2	protein_coding	1	c.314-11630C>T
chrA2	33087130	G	A	PASS	intron_variant	MODIFIER	MAGI1	MAGI1	transcript	XM_023249924.2	protein_coding	1	c.314-11630C>T
chrA2	33087130	G	A	PASS	intron_variant	MODIFIER	MAGI1	MAGI1	transcript	XM_023249925.2	protein_coding	1	c.314-11630C>T
chrA2	33087130	G	A	PASS	intron_variant	MODIFIER	MAGI1	MAGI1	transcript	XM_023249931.2	protein_coding	1	c.314-11630C>T
chrA2	33087130	G	A	PASS	intron_variant	MODIFIER	MAGI1	MAGI1	transcript	XM_023249933.2	protein_coding	1	c.314-11630C>T
chrA2	33087130	G	A	PASS	intron_variant	MODIFIER	MAGI1	MAGI1	transcript	XM_023249918.2	protein_coding	1	c.314-11630C>T
chrA2	33087130	G	A	PASS	intron_variant	MODIFIER	MAGI1	MAGI1	transcript	XM_023249919.2	protein_coding	1	c.314-11630C>T
chrA2	33087130	G	A	PASS	intron_variant	MODIFIER	MAGI1	MAGI1	transcript	XM_023249920.2	protein_coding	1	c.314-11630C>T
chrA2	33087130	G	A	PASS	intron_variant	MODIFIER	MAGI1	MAGI1	transcript	XM_023249921.2	protein_coding	1	c.314-11630C>T
chrA2	33087130	G	A	PASS	intron_variant	MODIFIER	MAGI1	MAGI1	transcript	XM_023249922.2	protein_coding	1	c.314-11630C>T
chrA2	33087130	G	A	PASS	intron_variant	MODIFIER	MAGI1	MAGI1	transcript	XM_023249923.2	protein_coding	1	c.314-11630C>T
chrA2	33087130	G	A	PASS	intron_variant	MODIFIER	MAGI1	MAGI1	transcript	XM_023249926.2	protein_coding	1	c.314-11630C>T
chrA2	33087130	G	A	PASS	intron_variant	MODIFIER	MAGI1	MAGI1	transcript	XM_023249928.2	protein_coding	1	c.314-11630C>T
chrA2	33087130	G	A	PASS	intron_variant	MODIFIER	MAGI1	MAGI1	transcript	XM_023249932.2	protein_coding	1	c.314-11630C>T
chrA2	33087130	G	A	PASS	intron_variant	MODIFIER	MAGI1	MAGI1	transcript	XM_023249927.2	protein_coding	1	c.314-11630C>T
chrA2	33087130	G	A	PASS	intron_variant	MODIFIER	MAGI1	MAGI1	transcript	XM_023249929.2	protein_coding	1	c.314-11630C>T
chrA2	33087130	G	A	PASS	intron_variant	MODIFIER	MAGI1	MAGI1	transcript	XM_045051831.1	protein_coding	1	c.314-11630C>T
chrA2	33514593	TA	T	PASS	intergenic_region	MODIFIER	MAGI1-LOC101087141	MAGI1-LOC101087141	intergenic_region	MAGI1-LOC101087141		-1	n.33514594delA
chrA2	58704873	GC	G	PASS	downstream_gene_variant	MODIFIER	LOC123383801	LOC123383801	transcript	XR_006594020.1	pseudogene	-1	n.*1107delG
chrA2	58704873	GC	G	PASS	downstream_gene_variant	MODIFIER	LOC123383801	LOC123383801	transcript	XR_006594019.1	pseudogene	-1	n.*1107delG
chrA2	58704873	GC	G	PASS	intergenic_region	MODIFIER	LOC123381215-LOC123383801	LOC123381215-LOC123383801	intergenic_region	LOC123381215-LOC123383801		-1	n.58704874delC
chrA2	58795039	C	T	PASS	intergenic_region	MODIFIER	LOC109497353-PRR20G	LOC109497353-PRR20G	intergenic_region	LOC109497353-PRR20G		-1	n.58795039C>T
chrA2	58796270	T	C	PASS	intergenic_region	MODIFIER	LOC109497353-PRR20G	LOC109497353-PRR20G	intergenic_region	LOC109497353-PRR20G		-1	n.58796270T>C
chrA2	58798912	G	GTTT	PASS	intergenic_region	MODIFIER	LOC109497353-PRR20G	LOC109497353-PRR20G	intergenic_region	LOC109497353-PRR20G		-1	n.58798912_58798913insTTT
chrA2	58807900	G	A	PASS	intergenic_region	MODIFIER	LOC109497353-PRR20G	LOC109497353-PRR20G	intergenic_region	LOC109497353-PRR20G		-1	n.58807900G>A
chrA2	58809381	G	A	PASS	intergenic_region	MODIFIER	LOC109497353-PRR20G	LOC109497353-PRR20G	intergenic_region	LOC109497353-PRR20G		-1	n.58809381G>A
chrA2	58820619	G	A	PASS	intergenic_region	MODIFIER	LOC109497353-PRR20G	LOC109497353-PRR20G	intergenic_region	LOC109497353-PRR20G		-1	n.58820619G>A
chrA2	59009195	G	A	PASS	intergenic_region	MODIFIER	CA2H3orf56-LOC111557277	CA2H3orf56-LOC111557277	intergenic_region	CA2H3orf56-LOC111557277		-1	n.59009195G>A
chrA2	59015737	G	A	PASS	intergenic_region	MODIFIER	CA2H3orf56-LOC111557277	CA2H3orf56-LOC111557277	intergenic_region	CA2H3orf56-LOC111557277		-1	n.59015737G>A
chrA2	59017739	T	TCGGCACTTCCCTATAAAATTCCATTTTAGCAAAAACCCTGCTGAGTCAGTTTCACCTGACCCCTTCCTCATTCCCC	PASS	intergenic_region	MODIFIER	CA2H3orf56-LOC111557277	CA2H3orf56-LOC111557277	intergenic_region	CA2H3orf56-LOC111557277		-1	n.59017739_59017740insCGGCACTTCCCTATAAAATTCCATTTTAGCAAAAACCCTGCTGAGTCAGTTTCACCTGACCCCTTCCTCATTCCCC
chrA2	59026997	C	T	PASS	upstream_gene_variant	MODIFIER	LOC111557277	LOC111557277	transcript	XR_002737204.2	pseudogene	-1	n.-704G>A
chrA2	59026997	C	T	PASS	upstream_gene_variant	MODIFIER	LOC111557277	LOC111557277	transcript	XR_006587966.1	pseudogene	-1	n.-704G>A
chrA2	59026997	C	T	PASS	intergenic_region	MODIFIER	LOC111557277-PLXNA1	LOC111557277-PLXNA1	intergenic_region	LOC111557277-PLXNA1		-1	n.59026997C>T
chrA2	59027321	G	A	PASS	upstream_gene_variant	MODIFIER	LOC111557277	LOC111557277	transcript	XR_002737204.2	pseudogene	-1	n.-1028C>T
chrA2	59027321	G	A	PASS	upstream_gene_variant	MODIFIER	LOC111557277	LOC111557277	transcript	XR_006587966.1	pseudogene	-1	n.-1028C>T
chrA2	59027321	G	A	PASS	intergenic_region	MODIFIER	LOC111557277-PLXNA1	LOC111557277-PLXNA1	intergenic_region	LOC111557277-PLXNA1		-1	n.59027321G>A
chrA2	59027616	G	A	PASS	upstream_gene_variant	MODIFIER	LOC111557277	LOC111557277	transcript	XR_002737204.2	pseudogene	-1	n.-1323C>T
chrA2	59027616	G	A	PASS	upstream_gene_variant	MODIFIER	LOC111557277	LOC111557277	transcript	XR_006587966.1	pseudogene	-1	n.-1323C>T
chrA2	59027616	G	A	PASS	intergenic_region	MODIFIER	LOC111557277-PLXNA1	LOC111557277-PLXNA1	intergenic_region	LOC111557277-PLXNA1		-1	n.59027616G>A
chrA2	59027789	G	A	PASS	upstream_gene_variant	MODIFIER	LOC111557277	LOC111557277	transcript	XR_002737204.2	pseudogene	-1	n.-1496C>T
chrA2	59027789	G	A	PASS	upstream_gene_variant	MODIFIER	LOC111557277	LOC111557277	transcript	XR_006587966.1	pseudogene	-1	n.-1496C>T
chrA2	59027789	G	A	PASS	intergenic_region	MODIFIER	LOC111557277-PLXNA1	LOC111557277-PLXNA1	intergenic_region	LOC111557277-PLXNA1		-1	n.59027789G>A
chrA2	59030255	C	T	PASS	upstream_gene_variant	MODIFIER	LOC111557277	LOC111557277	transcript	XR_002737204.2	pseudogene	-1	n.-3962G>A
chrA2	59030255	C	T	PASS	upstream_gene_variant	MODIFIER	LOC111557277	LOC111557277	transcript	XR_006587966.1	pseudogene	-1	n.-3962G>A
chrA2	59030255	C	T	PASS	intergenic_region	MODIFIER	LOC111557277-PLXNA1	LOC111557277-PLXNA1	intergenic_region	LOC111557277-PLXNA1		-1	n.59030255C>T
chrA2	59033894	G	A	PASS	intergenic_region	MODIFIER	LOC111557277-PLXNA1	LOC111557277-PLXNA1	intergenic_region	LOC111557277-PLXNA1		-1	n.59033894G>A
chrA2	59038684	A	G	PASS	intergenic_region	MODIFIER	LOC111557277-PLXNA1	LOC111557277-PLXNA1	intergenic_region	LOC111557277-PLXNA1		-1	n.59038684A>G
chrA2	59039629	G	A	PASS	intergenic_region	MODIFIER	LOC111557277-PLXNA1	LOC111557277-PLXNA1	intergenic_region	LOC111557277-PLXNA1		-1	n.59039629G>A
chrA2	59039950	A	G	PASS	intergenic_region	MODIFIER	LOC111557277-PLXNA1	LOC111557277-PLXNA1	intergenic_region	LOC111557277-PLXNA1		-1	n.59039950A>G
chrA2	59040537	G	A	PASS	intergenic_region	MODIFIER	LOC111557277-PLXNA1	LOC111557277-PLXNA1	intergenic_region	LOC111557277-PLXNA1		-1	n.59040537G>A
chrA2	59040561	G	A	PASS	intergenic_region	MODIFIER	LOC111557277-PLXNA1	LOC111557277-PLXNA1	intergenic_region	LOC111557277-PLXNA1		-1	n.59040561G>A
chrA2	59041718	G	GC	PASS	intergenic_region	MODIFIER	LOC111557277-PLXNA1	LOC111557277-PLXNA1	intergenic_region	LOC111557277-PLXNA1		-1	n.59041718_59041719insC
chrA2	59062366	C	T	PASS	intergenic_region	MODIFIER	LOC111557277-PLXNA1	LOC111557277-PLXNA1	intergenic_region	LOC111557277-PLXNA1		-1	n.59062366C>T
chrA2	59074363	G	A	PASS	downstream_gene_variant	MODIFIER	PLXNA1	PLXNA1	transcript	XM_003982562.6	protein_coding	-1	c.*4282C>T
chrA2	59074363	G	A	PASS	downstream_gene_variant	MODIFIER	PLXNA1	PLXNA1	transcript	XM_023250088.2	protein_coding	-1	c.*4282C>T
chrA2	59074363	G	A	PASS	intergenic_region	MODIFIER	LOC111557277-PLXNA1	LOC111557277-PLXNA1	intergenic_region	LOC111557277-PLXNA1		-1	n.59074363G>A
chrA2	59074683	C	T	PASS	downstream_gene_variant	MODIFIER	PLXNA1	PLXNA1	transcript	XM_003982562.6	protein_coding	-1	c.*3962G>A
chrA2	59074683	C	T	PASS	downstream_gene_variant	MODIFIER	PLXNA1	PLXNA1	transcript	XM_023250088.2	protein_coding	-1	c.*3962G>A
chrA2	59074683	C	T	PASS	intergenic_region	MODIFIER	LOC111557277-PLXNA1	LOC111557277-PLXNA1	intergenic_region	LOC111557277-PLXNA1		-1	n.59074683C>T
chrA2	59075490	G	A	PASS	3_prime_UTR_variant	MODIFIER	PLXNA1	PLXNA1	transcript	XM_003982562.6	protein_coding	31	c.*3155C>T
chrA2	59075490	G	A	PASS	3_prime_UTR_variant	MODIFIER	PLXNA1	PLXNA1	transcript	XM_023250088.2	protein_coding	32	c.*3155C>T
chrA2	59394533	G	A	PASS	upstream_gene_variant	MODIFIER	CHCHD6	CHCHD6	transcript	XM_006929038.4	protein_coding	-1	c.-977C>T
chrA2	59394533	G	A	PASS	upstream_gene_variant	MODIFIER	CHCHD6	CHCHD6	transcript	XM_045052045.1	protein_coding	-1	c.-977C>T
chrA2	59394533	G	A	PASS	upstream_gene_variant	MODIFIER	CHCHD6	CHCHD6	transcript	XM_019825160.3	protein_coding	-1	c.-977C>T
chrA2	59394533	G	A	PASS	intergenic_region	MODIFIER	CHCHD6-TXNRD3	CHCHD6-TXNRD3	intergenic_region	CHCHD6-TXNRD3		-1	n.59394533G>A
chrA2	59728435	G	A	PASS	upstream_gene_variant	MODIFIER	CFAP100	CFAP100	transcript	XM_045052051.1	protein_coding	-1	c.-3085C>T
chrA2	59728435	G	A	PASS	upstream_gene_variant	MODIFIER	CFAP100	CFAP100	transcript	XM_045052052.1	protein_coding	-1	c.-3684C>T
chrA2	59728435	G	A	PASS	upstream_gene_variant	MODIFIER	CFAP100	CFAP100	transcript	XM_045052054.1	protein_coding	-1	c.-3910C>T
chrA2	59728435	G	A	PASS	upstream_gene_variant	MODIFIER	CFAP100	CFAP100	transcript	XM_045052053.1	protein_coding	-1	c.-3085C>T
chrA2	59728435	G	A	PASS	upstream_gene_variant	MODIFIER	CFAP100	CFAP100	transcript	XM_045052055.1	protein_coding	-1	c.-3311C>T
chrA2	59728435	G	A	PASS	upstream_gene_variant	MODIFIER	CFAP100	CFAP100	transcript	XM_011280245.4	protein_coding	-1	c.-3085C>T
chrA2	59728435	G	A	PASS	upstream_gene_variant	MODIFIER	CFAP100	CFAP100	transcript	XM_019825170.3	protein_coding	-1	c.-3085C>T
chrA2	59728435	G	A	PASS	intergenic_region	MODIFIER	CFAP100-LOC102902645	CFAP100-LOC102902645	intergenic_region	CFAP100-LOC102902645		-1	n.59728435G>A
chrA2	59774936	T	A	PASS	intron_variant	MODIFIER	KLF15	KLF15	transcript	XM_011280244.4	protein_coding	2	c.1206-1741T>A
chrA2	59774936	T	A	PASS	intron_variant	MODIFIER	KLF15	KLF15	transcript	XM_023250098.2	protein_coding	2	c.1077-1741T>A
chrA2	59900577	T	C	PASS	intergenic_region	MODIFIER	KLF15-ALDH1L1	KLF15-ALDH1L1	intergenic_region	KLF15-ALDH1L1		-1	n.59900577T>C
chrA2	59944185	C	T	PASS	intron_variant	MODIFIER	ALDH1L1	ALDH1L1	transcript	XM_023250099.2	protein_coding	1	c.-25-15950C>T
chrA2	59944185	C	T	PASS	intron_variant	MODIFIER	ALDH1L1	ALDH1L1	transcript	XM_045052057.1	protein_coding	1	c.-25-15950C>T
chrA2	59944185	C	T	PASS	intron_variant	MODIFIER	ALDH1L1	ALDH1L1	transcript	XM_023250100.2	protein_coding	1	c.-25-15950C>T
chrA2	59944185	C	T	PASS	intron_variant	MODIFIER	ALDH1L1	ALDH1L1	transcript	XM_045052058.1	protein_coding	1	c.-25-15950C>T
chrA2	59944185	C	T	PASS	intron_variant	MODIFIER	ALDH1L1	ALDH1L1	transcript	XM_045052059.1	protein_coding	1	c.-25-15950C>T
chrA2	59944185	C	T	PASS	intron_variant	MODIFIER	ALDH1L1	ALDH1L1	transcript	XM_023250101.2	protein_coding	1	c.-25-15950C>T
chrA2	60013727	C	CAG	PASS	intron_variant	MODIFIER	ALDH1L1	ALDH1L1	transcript	XM_023250099.2	protein_coding	12	c.1473-1357_1473-1356insAG
chrA2	60013727	C	CAG	PASS	intron_variant	MODIFIER	ALDH1L1	ALDH1L1	transcript	XM_045052057.1	protein_coding	12	c.1473-1357_1473-1356insAG
chrA2	60013727	C	CAG	PASS	intron_variant	MODIFIER	ALDH1L1	ALDH1L1	transcript	XM_023250100.2	protein_coding	12	c.1473-1357_1473-1356insAG
chrA2	60013727	C	CAG	PASS	intron_variant	MODIFIER	ALDH1L1	ALDH1L1	transcript	XM_045052058.1	protein_coding	12	c.1473-1357_1473-1356insAG
chrA2	60013727	C	CAG	PASS	intron_variant	MODIFIER	ALDH1L1	ALDH1L1	transcript	XM_045052059.1	protein_coding	12	c.1422-1357_1422-1356insAG
chrA2	60013727	C	CAG	PASS	intron_variant	MODIFIER	ALDH1L1	ALDH1L1	transcript	XM_023250101.2	protein_coding	12	c.1473-1357_1473-1356insAG
chrA2	60247483	C	T	PASS	intron_variant	MODIFIER	LOC101081454	LOC101081454	transcript	XM_045052060.1	protein_coding	1	c.-33+183677C>T
chrA2	60307937	A	C	PASS	downstream_gene_variant	MODIFIER	LOC123383807	LOC123383807	transcript	XR_006594033.1	pseudogene	-1	n.*2425T>G
chrA2	60307937	A	C	PASS	downstream_gene_variant	MODIFIER	LOC123383807	LOC123383807	transcript	XR_006594035.1	pseudogene	-1	n.*2425T>G
chrA2	60307937	A	C	PASS	downstream_gene_variant	MODIFIER	LOC123383807	LOC123383807	transcript	XR_006594039.1	pseudogene	-1	n.*2425T>G
chrA2	60307937	A	C	PASS	downstream_gene_variant	MODIFIER	LOC123383807	LOC123383807	transcript	XR_006594031.1	pseudogene	-1	n.*2425T>G
chrA2	60307937	A	C	PASS	downstream_gene_variant	MODIFIER	LOC123383807	LOC123383807	transcript	XR_006594032.1	pseudogene	-1	n.*2425T>G
chrA2	60307937	A	C	PASS	downstream_gene_variant	MODIFIER	LOC123383807	LOC123383807	transcript	XR_006594034.1	pseudogene	-1	n.*2425T>G
chrA2	60307937	A	C	PASS	downstream_gene_variant	MODIFIER	LOC123383807	LOC123383807	transcript	XR_006594036.1	pseudogene	-1	n.*2425T>G
chrA2	60307937	A	C	PASS	downstream_gene_variant	MODIFIER	LOC123383807	LOC123383807	transcript	XR_006594037.1	pseudogene	-1	n.*2425T>G
chrA2	60307937	A	C	PASS	downstream_gene_variant	MODIFIER	LOC123383807	LOC123383807	transcript	XR_006594038.1	pseudogene	-1	n.*2425T>G
chrA2	60307937	A	C	PASS	intron_variant	MODIFIER	LOC123383807	LOC123383807	transcript	XM_045052068.1	protein_coding	7	c.865+23045T>G
chrA2	60307937	A	C	PASS	intron_variant	MODIFIER	LOC101081454	LOC101081454	transcript	XM_045052060.1	protein_coding	1	c.-33+244131A>C
chrA2	60317185	T	TA	PASS	intron_variant	MODIFIER	LOC123383807	LOC123383807	transcript	XM_045052068.1	protein_coding	7	c.865+13796_865+13797insT
chrA2	60317185	T	TA	PASS	intron_variant	MODIFIER	LOC101081454	LOC101081454	transcript	XM_045052060.1	protein_coding	1	c.-33+253379_-33+253380insA
chrA2	60317185	T	TA	PASS	intron_variant	MODIFIER	LOC123383807	LOC123383807	transcript	XR_006594033.1	pseudogene	8	n.7943-4910_7943-4909insT
chrA2	60317185	T	TA	PASS	intron_variant	MODIFIER	LOC123383807	LOC123383807	transcript	XR_006594035.1	pseudogene	6	n.5236-4910_5236-4909insT
chrA2	60317185	T	TA	PASS	intron_variant	MODIFIER	LOC123383807	LOC123383807	transcript	XR_006594039.1	pseudogene	6	n.5134-4910_5134-4909insT
chrA2	60317185	T	TA	PASS	intron_variant	MODIFIER	LOC123383807	LOC123383807	transcript	XR_006594031.1	pseudogene	8	n.5811-4910_5811-4909insT
chrA2	60317185	T	TA	PASS	intron_variant	MODIFIER	LOC123383807	LOC123383807	transcript	XR_006594032.1	pseudogene	9	n.5967-4910_5967-4909insT
chrA2	60317185	T	TA	PASS	intron_variant	MODIFIER	LOC123383807	LOC123383807	transcript	XR_006594034.1	pseudogene	7	n.5703-4910_5703-4909insT
chrA2	60317185	T	TA	PASS	intron_variant	MODIFIER	LOC123383807	LOC123383807	transcript	XR_006594036.1	pseudogene	8	n.4685-4910_4685-4909insT
chrA2	60317185	T	TA	PASS	intron_variant	MODIFIER	LOC123383807	LOC123383807	transcript	XR_006594037.1	pseudogene	8	n.5709-4910_5709-4909insT
chrA2	60317185	T	TA	PASS	intron_variant	MODIFIER	LOC123383807	LOC123383807	transcript	XR_006594038.1	pseudogene	7	n.5601-4910_5601-4909insT
chrA2	60860607	G	T	PASS	intron_variant	MODIFIER	LOC101081454	LOC101081454	transcript	XM_023249796.2	protein_coding	9	c.1088-5912G>T
chrA2	60860607	G	T	PASS	intron_variant	MODIFIER	LOC101081454	LOC101081454	transcript	XM_045052060.1	protein_coding	9	c.1088-5912G>T
chrA2	60860607	G	T	PASS	intron_variant	MODIFIER	LOC101081454	LOC101081454	transcript	XM_045052065.1	protein_coding	9	c.1088-2252G>T
chrA2	60860607	G	T	PASS	intron_variant	MODIFIER	LOC101081454	LOC101081454	transcript	XM_023249800.2	protein_coding	9	c.1019-5912G>T
chrA2	60860607	G	T	PASS	intron_variant	MODIFIER	LOC101081454	LOC101081454	transcript	XM_023249801.2	protein_coding	8	c.980-5912G>T
chrA2	60860607	G	T	PASS	intron_variant	MODIFIER	LOC101081454	LOC101081454	transcript	XM_023249802.2	protein_coding	8	c.911-5912G>T
chrA2	60860607	G	T	PASS	intron_variant	MODIFIER	LOC101081454	LOC101081454	transcript	XM_045052062.1	protein_coding	9	c.1088-5912G>T
chrA2	60860607	G	T	PASS	intron_variant	MODIFIER	LOC101081454	LOC101081454	transcript	XM_045052064.1	protein_coding	9	c.1088-5912G>T
chrA2	60860607	G	T	PASS	intron_variant	MODIFIER	LOC101081454	LOC101081454	transcript	XM_023249803.2	protein_coding	9	c.1087+16996G>T
chrA2	60860607	G	T	PASS	intron_variant	MODIFIER	LOC101081454	LOC101081454	transcript	XM_045052063.1	protein_coding	9	c.1088-5912G>T
chrA2	60860607	G	T	PASS	intron_variant	MODIFIER	LOC101081454	LOC101081454	transcript	XM_045052061.1	protein_coding	9	c.1088-5912G>T
chrA2	60860607	G	T	PASS	intron_variant	MODIFIER	LOC101081454	LOC101081454	transcript	XM_023249805.2	protein_coding	8	c.1046-5912G>T
chrA2	60860607	G	T	PASS	intron_variant	MODIFIER	LOC101081454	LOC101081454	transcript	XM_023249804.2	protein_coding	8	c.755-5912G>T
chrA2	60894508	T	A	PASS	intron_variant	MODIFIER	LOC101081454	LOC101081454	transcript	XM_023249803.2	protein_coding	9	c.1088-5476T>A
chrA2	60894508	T	A	PASS	intron_variant	MODIFIER	LOC101081454	LOC101081454	transcript	XM_045052063.1	protein_coding	10	c.1237-4842T>A
chrA2	60897595	G	A	PASS	intron_variant	MODIFIER	LOC101081454	LOC101081454	transcript	XM_023249803.2	protein_coding	9	c.1088-2389G>A
chrA2	60897595	G	A	PASS	intron_variant	MODIFIER	LOC101081454	LOC101081454	transcript	XM_045052063.1	protein_coding	10	c.1237-1755G>A
chrA2	60906429	G	A	PASS	downstream_gene_variant	MODIFIER	LOC101081454	LOC101081454	transcript	XM_023249803.2	protein_coding	-1	c.*6372G>A
chrA2	60906429	G	A	PASS	downstream_gene_variant	MODIFIER	LOC101081454	LOC101081454	transcript	XM_045052063.1	protein_coding	-1	c.*6963G>A
chrA2	60906429	G	A	PASS	intergenic_region	MODIFIER	LOC101081454-LOC109497358	LOC101081454-LOC109497358	intergenic_region	LOC101081454-LOC109497358		-1	n.60906429G>A
chrA2	60935820	ACACT	A	PASS	intergenic_region	MODIFIER	LOC101081454-LOC109497358	LOC101081454-LOC109497358	intergenic_region	LOC101081454-LOC109497358		-1	n.60935821_60935824delCACT
chrA2	61285206	A	T	PASS	upstream_gene_variant	MODIFIER	POLD2	POLD2	transcript	XM_003982577.6	protein_coding	-1	c.-4561T>A
chrA2	61285206	A	T	PASS	upstream_gene_variant	MODIFIER	POLD2	POLD2	transcript	XM_006929050.5	protein_coding	-1	c.-4446T>A
chrA2	61285206	A	T	PASS	upstream_gene_variant	MODIFIER	POLD2	POLD2	transcript	XM_023250111.2	protein_coding	-1	c.-4211T>A
chrA2	61285206	A	T	PASS	upstream_gene_variant	MODIFIER	POLD2	POLD2	transcript	XM_006929051.5	protein_coding	-1	c.-3793T>A
chrA2	61285206	A	T	PASS	intergenic_region	MODIFIER	POLD2-MYL7	POLD2-MYL7	intergenic_region	POLD2-MYL7		-1	n.61285206A>T
chrA2	61922673	C	T	PASS	intron_variant	MODIFIER	LOC102900664	LOC102900664	transcript	XR_002740417.2	pseudogene	5	n.1702+54C>T
chrA2	61922673	C	T	PASS	non_coding_transcript_exon_variant	MODIFIER	LOC102900664	LOC102900664	transcript	XR_006594048.1	pseudogene	5	n.1756C>T
chrA2	61922673	C	T	PASS	non_coding_transcript_exon_variant	MODIFIER	LOC102900664	LOC102900664	transcript	XR_006594049.1	pseudogene	5	n.1756C>T
chrA2	62534991	G	C	PASS	intergenic_region	MODIFIER	LOC123381222-LOC123383811	LOC123381222-LOC123383811	intergenic_region	LOC123381222-LOC123383811		-1	n.62534991G>C
chrA2	62655044	C	T	PASS	intergenic_region	MODIFIER	LOC123381222-LOC123383811	LOC123381222-LOC123383811	intergenic_region	LOC123381222-LOC123383811		-1	n.62655044C>T
chrA2	62738147	G	A	PASS	intergenic_region	MODIFIER	LOC123381222-LOC123383811	LOC123381222-LOC123383811	intergenic_region	LOC123381222-LOC123383811		-1	n.62738147G>A
chrA2	62776097	C	G	PASS	intergenic_region	MODIFIER	LOC123381222-LOC123383811	LOC123381222-LOC123383811	intergenic_region	LOC123381222-LOC123383811		-1	n.62776097C>G
chrA2	62849452	C	T	PASS	intron_variant	MODIFIER	TNS3	TNS3	transcript	XM_045052604.1	protein_coding	25	c.4201+1854G>A
chrA2	62854970	GA	G	PASS	intron_variant	MODIFIER	TNS3	TNS3	transcript	XM_045052604.1	protein_coding	23	c.3983-12delT
chrA2	65180574	T	A	PASS	intergenic_region	MODIFIER	SPATA48-LOC109497768	SPATA48-LOC109497768	intergenic_region	SPATA48-LOC109497768		-1	n.65180574T>A
chrA2	65180575	C	T	PASS	intergenic_region	MODIFIER	SPATA48-LOC109497768	SPATA48-LOC109497768	intergenic_region	SPATA48-LOC109497768		-1	n.65180575C>T
chrA2	65181610	G	A	PASS	intergenic_region	MODIFIER	SPATA48-LOC109497768	SPATA48-LOC109497768	intergenic_region	SPATA48-LOC109497768		-1	n.65181610G>A
chrA2	65181679	G	A	PASS	intergenic_region	MODIFIER	SPATA48-LOC109497768	SPATA48-LOC109497768	intergenic_region	SPATA48-LOC109497768		-1	n.65181679G>A
chrA2	65181685	G	C	PASS	intergenic_region	MODIFIER	SPATA48-LOC109497768	SPATA48-LOC109497768	intergenic_region	SPATA48-LOC109497768		-1	n.65181685G>C
chrA2	65181707	A	G	PASS	intergenic_region	MODIFIER	SPATA48-LOC109497768	SPATA48-LOC109497768	intergenic_region	SPATA48-LOC109497768		-1	n.65181707A>G
chrA2	65182071	C	T	PASS	intergenic_region	MODIFIER	SPATA48-LOC109497768	SPATA48-LOC109497768	intergenic_region	SPATA48-LOC109497768		-1	n.65182071C>T
chrA2	65183194	G	A	PASS	intergenic_region	MODIFIER	SPATA48-LOC109497768	SPATA48-LOC109497768	intergenic_region	SPATA48-LOC109497768		-1	n.65183194G>A
chrA2	65184710	C	T	PASS	intergenic_region	MODIFIER	SPATA48-LOC109497768	SPATA48-LOC109497768	intergenic_region	SPATA48-LOC109497768		-1	n.65184710C>T
chrA2	67002955	G	A	PASS	intergenic_region	MODIFIER	LOC111560874-LOC101086213	LOC111560874-LOC101086213	intergenic_region	LOC111560874-LOC101086213		-1	n.67002955G>A
chrA2	83255496	T	C	PASS	intron_variant	MODIFIER	MAGI2	MAGI2	transcript	XM_045053218.1	protein_coding	2	c.419-11022A>G
chrA2	83255496	T	C	PASS	intron_variant	MODIFIER	MAGI2	MAGI2	transcript	XM_045053219.1	protein_coding	1	c.-71-11022A>G
chrA2	83255496	T	C	PASS	intron_variant	MODIFIER	MAGI2	MAGI2	transcript	XM_045053220.1	protein_coding	2	c.-71-11022A>G
chrA2	83255496	T	C	PASS	intron_variant	MODIFIER	MAGI2	MAGI2	transcript	XM_023250303.2	protein_coding	2	c.419-11022A>G
chrA2	83255496	T	C	PASS	intron_variant	MODIFIER	MAGI2	MAGI2	transcript	XM_023250302.2	protein_coding	2	c.419-11022A>G
chrA2	83255496	T	C	PASS	intron_variant	MODIFIER	MAGI2	MAGI2	transcript	XM_045053216.1	protein_coding	2	c.419-11022A>G
chrA2	83255496	T	C	PASS	intron_variant	MODIFIER	MAGI2	MAGI2	transcript	XM_045053215.1	protein_coding	2	c.419-11022A>G
chrA2	83255496	T	C	PASS	intron_variant	MODIFIER	MAGI2	MAGI2	transcript	XM_045053217.1	protein_coding	2	c.419-11022A>G
chrA2	83255496	T	C	PASS	intron_variant	MODIFIER	MAGI2	MAGI2	transcript	XM_019825384.3	protein_coding	2	c.419-11022A>G
chrA2	83255496	T	C	PASS	intron_variant	MODIFIER	MAGI2	MAGI2	transcript	XM_019825382.3	protein_coding	2	c.419-11022A>G
chrA2	83255496	T	C	PASS	intron_variant	MODIFIER	MAGI2	MAGI2	transcript	XM_019825383.3	protein_coding	2	c.419-11022A>G
chrA2	83255527	G	C	PASS	intron_variant	MODIFIER	MAGI2	MAGI2	transcript	XM_045053218.1	protein_coding	2	c.419-11053C>G
chrA2	83255527	G	C	PASS	intron_variant	MODIFIER	MAGI2	MAGI2	transcript	XM_045053219.1	protein_coding	1	c.-71-11053C>G
chrA2	83255527	G	C	PASS	intron_variant	MODIFIER	MAGI2	MAGI2	transcript	XM_045053220.1	protein_coding	2	c.-71-11053C>G
chrA2	83255527	G	C	PASS	intron_variant	MODIFIER	MAGI2	MAGI2	transcript	XM_023250303.2	protein_coding	2	c.419-11053C>G
chrA2	83255527	G	C	PASS	intron_variant	MODIFIER	MAGI2	MAGI2	transcript	XM_023250302.2	protein_coding	2	c.419-11053C>G
chrA2	83255527	G	C	PASS	intron_variant	MODIFIER	MAGI2	MAGI2	transcript	XM_045053216.1	protein_coding	2	c.419-11053C>G
chrA2	83255527	G	C	PASS	intron_variant	MODIFIER	MAGI2	MAGI2	transcript	XM_045053215.1	protein_coding	2	c.419-11053C>G
chrA2	83255527	G	C	PASS	intron_variant	MODIFIER	MAGI2	MAGI2	transcript	XM_045053217.1	protein_coding	2	c.419-11053C>G
chrA2	83255527	G	C	PASS	intron_variant	MODIFIER	MAGI2	MAGI2	transcript	XM_019825384.3	protein_coding	2	c.419-11053C>G
chrA2	83255527	G	C	PASS	intron_variant	MODIFIER	MAGI2	MAGI2	transcript	XM_019825382.3	protein_coding	2	c.419-11053C>G
chrA2	83255527	G	C	PASS	intron_variant	MODIFIER	MAGI2	MAGI2	transcript	XM_019825383.3	protein_coding	2	c.419-11053C>G
chrA2	83255535	C	T	PASS	intron_variant	MODIFIER	MAGI2	MAGI2	transcript	XM_045053218.1	protein_coding	2	c.419-11061G>A
chrA2	83255535	C	T	PASS	intron_variant	MODIFIER	MAGI2	MAGI2	transcript	XM_045053219.1	protein_coding	1	c.-71-11061G>A
chrA2	83255535	C	T	PASS	intron_variant	MODIFIER	MAGI2	MAGI2	transcript	XM_045053220.1	protein_coding	2	c.-71-11061G>A
chrA2	83255535	C	T	PASS	intron_variant	MODIFIER	MAGI2	MAGI2	transcript	XM_023250303.2	protein_coding	2	c.419-11061G>A
chrA2	83255535	C	T	PASS	intron_variant	MODIFIER	MAGI2	MAGI2	transcript	XM_023250302.2	protein_coding	2	c.419-11061G>A
chrA2	83255535	C	T	PASS	intron_variant	MODIFIER	MAGI2	MAGI2	transcript	XM_045053216.1	protein_coding	2	c.419-11061G>A
chrA2	83255535	C	T	PASS	intron_variant	MODIFIER	MAGI2	MAGI2	transcript	XM_045053215.1	protein_coding	2	c.419-11061G>A
chrA2	83255535	C	T	PASS	intron_variant	MODIFIER	MAGI2	MAGI2	transcript	XM_045053217.1	protein_coding	2	c.419-11061G>A
chrA2	83255535	C	T	PASS	intron_variant	MODIFIER	MAGI2	MAGI2	transcript	XM_019825384.3	protein_coding	2	c.419-11061G>A
chrA2	83255535	C	T	PASS	intron_variant	MODIFIER	MAGI2	MAGI2	transcript	XM_019825382.3	protein_coding	2	c.419-11061G>A
chrA2	83255535	C	T	PASS	intron_variant	MODIFIER	MAGI2	MAGI2	transcript	XM_019825383.3	protein_coding	2	c.419-11061G>A
chrA2	90152772	C	T	PASS	intergenic_region	MODIFIER	LOC123383867-LOC111559640	LOC123383867-LOC111559640	intergenic_region	LOC123383867-LOC111559640		-1	n.90152772C>T
chrA2	110173704	G	C	PASS	intergenic_region	MODIFIER	AHR-LOC123383895	AHR-LOC123383895	intergenic_region	AHR-LOC123383895		-1	n.110173704G>C
chrA2	110173729	C	T	PASS	intergenic_region	MODIFIER	AHR-LOC123383895	AHR-LOC123383895	intergenic_region	AHR-LOC123383895		-1	n.110173729C>T
chrA2	143097350	A	T	PASS	intergenic_region	MODIFIER	LOC111559581-GRM8	LOC111559581-GRM8	intergenic_region	LOC111559581-GRM8		-1	n.143097350A>T
chrA2	143201633	A	C	PASS	intron_variant	MODIFIER	GRM8	GRM8	transcript	XM_011280531.4	protein_coding	10	c.2677+1269T>G
chrA2	143201633	A	C	PASS	intron_variant	MODIFIER	GRM8	GRM8	transcript	XM_045052712.1	protein_coding	8	c.1966+1269T>G
chrA2	143201633	A	C	PASS	intron_variant	MODIFIER	GRM8	GRM8	transcript	XM_019825760.3	protein_coding	10	c.2677+1269T>G
chrA2	143201633	A	C	PASS	intron_variant	MODIFIER	GRM8	GRM8	transcript	XM_019825764.3	protein_coding	10	c.*5+1214T>G
chrA2	143201633	A	C	PASS	intron_variant	MODIFIER	GRM8	GRM8	transcript	XM_019825761.3	protein_coding	10	c.2677+1269T>G
chrA2	143201633	A	C	PASS	intron_variant	MODIFIER	GRM8	GRM8	transcript	XM_045052711.1	protein_coding	10	c.2677+1269T>G
chrA2	143217618	C	CTTTTCTTTTTTTTCTTTTCTTTTCTTTTCTTTTCTT	PASS	intron_variant	MODIFIER	GRM8	GRM8	transcript	XM_011280531.4	protein_coding	9	c.2431-14471_2431-14470insAAGAAAAGAAAAGAAAAGAAAAGAAAAAAAAGAAAA
chrA2	143217618	C	CTTTTCTTTTTTTTCTTTTCTTTTCTTTTCTTTTCTT	PASS	intron_variant	MODIFIER	GRM8	GRM8	transcript	XM_045052712.1	protein_coding	7	c.1720-14471_1720-14470insAAGAAAAGAAAAGAAAAGAAAAGAAAAAAAAGAAAA
chrA2	143217618	C	CTTTTCTTTTTTTTCTTTTCTTTTCTTTTCTTTTCTT	PASS	intron_variant	MODIFIER	GRM8	GRM8	transcript	XM_019825760.3	protein_coding	9	c.2431-14471_2431-14470insAAGAAAAGAAAAGAAAAGAAAAGAAAAAAAAGAAAA
chrA2	143217618	C	CTTTTCTTTTTTTTCTTTTCTTTTCTTTTCTTTTCTT	PASS	intron_variant	MODIFIER	GRM8	GRM8	transcript	XM_019825764.3	protein_coding	9	c.2431-14471_2431-14470insAAGAAAAGAAAAGAAAAGAAAAGAAAAAAAAGAAAA
chrA2	143217618	C	CTTTTCTTTTTTTTCTTTTCTTTTCTTTTCTTTTCTT	PASS	intron_variant	MODIFIER	GRM8	GRM8	transcript	XM_019825761.3	protein_coding	9	c.2431-14471_2431-14470insAAGAAAAGAAAAGAAAAGAAAAGAAAAAAAAGAAAA
chrA2	143217618	C	CTTTTCTTTTTTTTCTTTTCTTTTCTTTTCTTTTCTT	PASS	intron_variant	MODIFIER	GRM8	GRM8	transcript	XM_045052711.1	protein_coding	9	c.2431-14471_2431-14470insAAGAAAAGAAAAGAAAAGAAAAGAAAAAAAAGAAAA
chrA2	143222469	G	A	PASS	intron_variant	MODIFIER	GRM8	GRM8	transcript	XM_011280531.4	protein_coding	9	c.2431-19321C>T
chrA2	143222469	G	A	PASS	intron_variant	MODIFIER	GRM8	GRM8	transcript	XM_045052712.1	protein_coding	7	c.1720-19321C>T
chrA2	143222469	G	A	PASS	intron_variant	MODIFIER	GRM8	GRM8	transcript	XM_019825760.3	protein_coding	9	c.2431-19321C>T
chrA2	143222469	G	A	PASS	intron_variant	MODIFIER	GRM8	GRM8	transcript	XM_019825764.3	protein_coding	9	c.2431-19321C>T
chrA2	143222469	G	A	PASS	intron_variant	MODIFIER	GRM8	GRM8	transcript	XM_019825761.3	protein_coding	9	c.2431-19321C>T
chrA2	143222469	G	A	PASS	intron_variant	MODIFIER	GRM8	GRM8	transcript	XM_045052711.1	protein_coding	9	c.2431-19321C>T
chrA2	143222469	G	A	PASS	intragenic_variant	MODIFIER	LOC102902377	LOC102902377	gene_variant	LOC102902377		-1	n.143222469G>A
chrA2	143234230	C	G	PASS	intron_variant	MODIFIER	GRM8	GRM8	transcript	XM_011280531.4	protein_coding	9	c.2431-31082G>C
chrA2	143234230	C	G	PASS	intron_variant	MODIFIER	GRM8	GRM8	transcript	XM_045052712.1	protein_coding	7	c.1720-31082G>C
chrA2	143234230	C	G	PASS	intron_variant	MODIFIER	GRM8	GRM8	transcript	XM_019825760.3	protein_coding	9	c.2431-31082G>C
chrA2	143234230	C	G	PASS	intron_variant	MODIFIER	GRM8	GRM8	transcript	XM_019825764.3	protein_coding	9	c.2431-31082G>C
chrA2	143234230	C	G	PASS	intron_variant	MODIFIER	GRM8	GRM8	transcript	XM_019825761.3	protein_coding	9	c.2431-31082G>C
chrA2	143234230	C	G	PASS	intron_variant	MODIFIER	GRM8	GRM8	transcript	XM_045052711.1	protein_coding	9	c.2431-31082G>C
chrA2	143248869	C	A	PASS	intron_variant	MODIFIER	GRM8	GRM8	transcript	XM_011280531.4	protein_coding	9	c.2430+27391G>T
chrA2	143248869	C	A	PASS	intron_variant	MODIFIER	GRM8	GRM8	transcript	XM_045052712.1	protein_coding	7	c.1719+27391G>T
chrA2	143248869	C	A	PASS	intron_variant	MODIFIER	GRM8	GRM8	transcript	XM_019825760.3	protein_coding	9	c.2430+27391G>T
chrA2	143248869	C	A	PASS	intron_variant	MODIFIER	GRM8	GRM8	transcript	XM_019825764.3	protein_coding	9	c.2430+27391G>T
chrA2	143248869	C	A	PASS	intron_variant	MODIFIER	GRM8	GRM8	transcript	XM_019825761.3	protein_coding	9	c.2430+27391G>T
chrA2	143248869	C	A	PASS	intron_variant	MODIFIER	GRM8	GRM8	transcript	XM_045052711.1	protein_coding	9	c.2430+27391G>T
chrA2	143249923	A	G	PASS	intron_variant	MODIFIER	GRM8	GRM8	transcript	XM_011280531.4	protein_coding	9	c.2430+26337T>C
chrA2	143249923	A	G	PASS	intron_variant	MODIFIER	GRM8	GRM8	transcript	XM_045052712.1	protein_coding	7	c.1719+26337T>C
chrA2	143249923	A	G	PASS	intron_variant	MODIFIER	GRM8	GRM8	transcript	XM_019825760.3	protein_coding	9	c.2430+26337T>C
chrA2	143249923	A	G	PASS	intron_variant	MODIFIER	GRM8	GRM8	transcript	XM_019825764.3	protein_coding	9	c.2430+26337T>C
chrA2	143249923	A	G	PASS	intron_variant	MODIFIER	GRM8	GRM8	transcript	XM_019825761.3	protein_coding	9	c.2430+26337T>C
chrA2	143249923	A	G	PASS	intron_variant	MODIFIER	GRM8	GRM8	transcript	XM_045052711.1	protein_coding	9	c.2430+26337T>C
chrA2	143250300	T	A	PASS	intron_variant	MODIFIER	GRM8	GRM8	transcript	XM_011280531.4	protein_coding	9	c.2430+25960A>T
chrA2	143250300	T	A	PASS	intron_variant	MODIFIER	GRM8	GRM8	transcript	XM_045052712.1	protein_coding	7	c.1719+25960A>T
chrA2	143250300	T	A	PASS	intron_variant	MODIFIER	GRM8	GRM8	transcript	XM_019825760.3	protein_coding	9	c.2430+25960A>T
chrA2	143250300	T	A	PASS	intron_variant	MODIFIER	GRM8	GRM8	transcript	XM_019825764.3	protein_coding	9	c.2430+25960A>T
chrA2	143250300	T	A	PASS	intron_variant	MODIFIER	GRM8	GRM8	transcript	XM_019825761.3	protein_coding	9	c.2430+25960A>T
chrA2	143250300	T	A	PASS	intron_variant	MODIFIER	GRM8	GRM8	transcript	XM_045052711.1	protein_coding	9	c.2430+25960A>T
chrA2	143250545	A	C	PASS	intron_variant	MODIFIER	GRM8	GRM8	transcript	XM_011280531.4	protein_coding	9	c.2430+25715T>G
chrA2	143250545	A	C	PASS	intron_variant	MODIFIER	GRM8	GRM8	transcript	XM_045052712.1	protein_coding	7	c.1719+25715T>G
chrA2	143250545	A	C	PASS	intron_variant	MODIFIER	GRM8	GRM8	transcript	XM_019825760.3	protein_coding	9	c.2430+25715T>G
chrA2	143250545	A	C	PASS	intron_variant	MODIFIER	GRM8	GRM8	transcript	XM_019825764.3	protein_coding	9	c.2430+25715T>G
chrA2	143250545	A	C	PASS	intron_variant	MODIFIER	GRM8	GRM8	transcript	XM_019825761.3	protein_coding	9	c.2430+25715T>G
chrA2	143250545	A	C	PASS	intron_variant	MODIFIER	GRM8	GRM8	transcript	XM_045052711.1	protein_coding	9	c.2430+25715T>G
chrA2	143259723	A	T	PASS	intron_variant	MODIFIER	GRM8	GRM8	transcript	XM_011280531.4	protein_coding	9	c.2430+16537T>A
chrA2	143259723	A	T	PASS	intron_variant	MODIFIER	GRM8	GRM8	transcript	XM_045052712.1	protein_coding	7	c.1719+16537T>A
chrA2	143259723	A	T	PASS	intron_variant	MODIFIER	GRM8	GRM8	transcript	XM_019825760.3	protein_coding	9	c.2430+16537T>A
chrA2	143259723	A	T	PASS	intron_variant	MODIFIER	GRM8	GRM8	transcript	XM_019825764.3	protein_coding	9	c.2430+16537T>A
chrA2	143259723	A	T	PASS	intron_variant	MODIFIER	GRM8	GRM8	transcript	XM_019825761.3	protein_coding	9	c.2430+16537T>A
chrA2	143259723	A	T	PASS	intron_variant	MODIFIER	GRM8	GRM8	transcript	XM_045052711.1	protein_coding	9	c.2430+16537T>A
chrA2	143259825	G	T	PASS	intron_variant	MODIFIER	GRM8	GRM8	transcript	XM_011280531.4	protein_coding	9	c.2430+16435C>A
chrA2	143259825	G	T	PASS	intron_variant	MODIFIER	GRM8	GRM8	transcript	XM_045052712.1	protein_coding	7	c.1719+16435C>A
chrA2	143259825	G	T	PASS	intron_variant	MODIFIER	GRM8	GRM8	transcript	XM_019825760.3	protein_coding	9	c.2430+16435C>A
chrA2	143259825	G	T	PASS	intron_variant	MODIFIER	GRM8	GRM8	transcript	XM_019825764.3	protein_coding	9	c.2430+16435C>A
chrA2	143259825	G	T	PASS	intron_variant	MODIFIER	GRM8	GRM8	transcript	XM_019825761.3	protein_coding	9	c.2430+16435C>A
chrA2	143259825	G	T	PASS	intron_variant	MODIFIER	GRM8	GRM8	transcript	XM_045052711.1	protein_coding	9	c.2430+16435C>A
chrA2	143262152	G	A	PASS	intron_variant	MODIFIER	GRM8	GRM8	transcript	XM_011280531.4	protein_coding	9	c.2430+14108C>T
chrA2	143262152	G	A	PASS	intron_variant	MODIFIER	GRM8	GRM8	transcript	XM_045052712.1	protein_coding	7	c.1719+14108C>T
chrA2	143262152	G	A	PASS	intron_variant	MODIFIER	GRM8	GRM8	transcript	XM_019825760.3	protein_coding	9	c.2430+14108C>T
chrA2	143262152	G	A	PASS	intron_variant	MODIFIER	GRM8	GRM8	transcript	XM_019825764.3	protein_coding	9	c.2430+14108C>T
chrA2	143262152	G	A	PASS	intron_variant	MODIFIER	GRM8	GRM8	transcript	XM_019825761.3	protein_coding	9	c.2430+14108C>T
chrA2	143262152	G	A	PASS	intron_variant	MODIFIER	GRM8	GRM8	transcript	XM_045052711.1	protein_coding	9	c.2430+14108C>T
chrA2	143264946	A	C	PASS	intron_variant	MODIFIER	GRM8	GRM8	transcript	XM_011280531.4	protein_coding	9	c.2430+11314T>G
chrA2	143264946	A	C	PASS	intron_variant	MODIFIER	GRM8	GRM8	transcript	XM_045052712.1	protein_coding	7	c.1719+11314T>G
chrA2	143264946	A	C	PASS	intron_variant	MODIFIER	GRM8	GRM8	transcript	XM_019825760.3	protein_coding	9	c.2430+11314T>G
chrA2	143264946	A	C	PASS	intron_variant	MODIFIER	GRM8	GRM8	transcript	XM_019825764.3	protein_coding	9	c.2430+11314T>G
chrA2	143264946	A	C	PASS	intron_variant	MODIFIER	GRM8	GRM8	transcript	XM_019825761.3	protein_coding	9	c.2430+11314T>G
chrA2	143264946	A	C	PASS	intron_variant	MODIFIER	GRM8	GRM8	transcript	XM_045052711.1	protein_coding	9	c.2430+11314T>G
chrA2	143267302	T	A	PASS	intron_variant	MODIFIER	GRM8	GRM8	transcript	XM_011280531.4	protein_coding	9	c.2430+8958A>T
chrA2	143267302	T	A	PASS	intron_variant	MODIFIER	GRM8	GRM8	transcript	XM_045052712.1	protein_coding	7	c.1719+8958A>T
chrA2	143267302	T	A	PASS	intron_variant	MODIFIER	GRM8	GRM8	transcript	XM_019825760.3	protein_coding	9	c.2430+8958A>T
chrA2	143267302	T	A	PASS	intron_variant	MODIFIER	GRM8	GRM8	transcript	XM_019825764.3	protein_coding	9	c.2430+8958A>T
chrA2	143267302	T	A	PASS	intron_variant	MODIFIER	GRM8	GRM8	transcript	XM_019825761.3	protein_coding	9	c.2430+8958A>T
chrA2	143267302	T	A	PASS	intron_variant	MODIFIER	GRM8	GRM8	transcript	XM_045052711.1	protein_coding	9	c.2430+8958A>T
chrA2	143279255	T	C	PASS	intron_variant	MODIFIER	GRM8	GRM8	transcript	XM_011280531.4	protein_coding	8	c.1495-2060A>G
chrA2	143279255	T	C	PASS	intron_variant	MODIFIER	GRM8	GRM8	transcript	XM_045052712.1	protein_coding	6	c.784-2060A>G
chrA2	143279255	T	C	PASS	intron_variant	MODIFIER	GRM8	GRM8	transcript	XM_019825760.3	protein_coding	8	c.1495-2060A>G
chrA2	143279255	T	C	PASS	intron_variant	MODIFIER	GRM8	GRM8	transcript	XM_019825764.3	protein_coding	8	c.1495-2060A>G
chrA2	143279255	T	C	PASS	intron_variant	MODIFIER	GRM8	GRM8	transcript	XM_019825761.3	protein_coding	8	c.1495-2060A>G
chrA2	143279255	T	C	PASS	intron_variant	MODIFIER	GRM8	GRM8	transcript	XM_045052711.1	protein_coding	8	c.1495-2060A>G
chrA2	143294265	A	T	PASS	intron_variant	MODIFIER	GRM8	GRM8	transcript	XM_011280531.4	protein_coding	8	c.1495-17070T>A
chrA2	143294265	A	T	PASS	intron_variant	MODIFIER	GRM8	GRM8	transcript	XM_045052712.1	protein_coding	6	c.784-17070T>A
chrA2	143294265	A	T	PASS	intron_variant	MODIFIER	GRM8	GRM8	transcript	XM_019825760.3	protein_coding	8	c.1495-17070T>A
chrA2	143294265	A	T	PASS	intron_variant	MODIFIER	GRM8	GRM8	transcript	XM_019825764.3	protein_coding	8	c.1495-17070T>A
chrA2	143294265	A	T	PASS	intron_variant	MODIFIER	GRM8	GRM8	transcript	XM_019825761.3	protein_coding	8	c.1495-17070T>A
chrA2	143294265	A	T	PASS	intron_variant	MODIFIER	GRM8	GRM8	transcript	XM_045052711.1	protein_coding	8	c.1495-17070T>A
chrA2	143309794	C	T	PASS	intron_variant	MODIFIER	GRM8	GRM8	transcript	XM_011280531.4	protein_coding	8	c.1494+23358G>A
chrA2	143309794	C	T	PASS	intron_variant	MODIFIER	GRM8	GRM8	transcript	XM_045052712.1	protein_coding	6	c.783+23358G>A
chrA2	143309794	C	T	PASS	intron_variant	MODIFIER	GRM8	GRM8	transcript	XM_019825760.3	protein_coding	8	c.1494+23358G>A
chrA2	143309794	C	T	PASS	intron_variant	MODIFIER	GRM8	GRM8	transcript	XM_019825764.3	protein_coding	8	c.1494+23358G>A
chrA2	143309794	C	T	PASS	intron_variant	MODIFIER	GRM8	GRM8	transcript	XM_019825761.3	protein_coding	8	c.1494+23358G>A
chrA2	143309794	C	T	PASS	intron_variant	MODIFIER	GRM8	GRM8	transcript	XM_045052711.1	protein_coding	8	c.1494+23358G>A
chrA2	143310128	A	G	PASS	intron_variant	MODIFIER	GRM8	GRM8	transcript	XM_011280531.4	protein_coding	8	c.1494+23024T>C
chrA2	143310128	A	G	PASS	intron_variant	MODIFIER	GRM8	GRM8	transcript	XM_045052712.1	protein_coding	6	c.783+23024T>C
chrA2	143310128	A	G	PASS	intron_variant	MODIFIER	GRM8	GRM8	transcript	XM_019825760.3	protein_coding	8	c.1494+23024T>C
chrA2	143310128	A	G	PASS	intron_variant	MODIFIER	GRM8	GRM8	transcript	XM_019825764.3	protein_coding	8	c.1494+23024T>C
chrA2	143310128	A	G	PASS	intron_variant	MODIFIER	GRM8	GRM8	transcript	XM_019825761.3	protein_coding	8	c.1494+23024T>C
chrA2	143310128	A	G	PASS	intron_variant	MODIFIER	GRM8	GRM8	transcript	XM_045052711.1	protein_coding	8	c.1494+23024T>C
chrA2	143338375	C	T	PASS	intron_variant	MODIFIER	GRM8	GRM8	transcript	XM_011280531.4	protein_coding	7	c.1358-5087G>A
chrA2	143338375	C	T	PASS	intron_variant	MODIFIER	GRM8	GRM8	transcript	XM_045052712.1	protein_coding	5	c.647-5087G>A
chrA2	143338375	C	T	PASS	intron_variant	MODIFIER	GRM8	GRM8	transcript	XM_019825760.3	protein_coding	7	c.1358-5087G>A
chrA2	143338375	C	T	PASS	intron_variant	MODIFIER	GRM8	GRM8	transcript	XM_019825764.3	protein_coding	7	c.1358-5087G>A
chrA2	143338375	C	T	PASS	intron_variant	MODIFIER	GRM8	GRM8	transcript	XM_019825761.3	protein_coding	7	c.1358-5087G>A
chrA2	143338375	C	T	PASS	intron_variant	MODIFIER	GRM8	GRM8	transcript	XM_045052711.1	protein_coding	7	c.1358-5087G>A
chrA2	143338748	G	A	PASS	intron_variant	MODIFIER	GRM8	GRM8	transcript	XM_011280531.4	protein_coding	7	c.1358-5460C>T
chrA2	143338748	G	A	PASS	intron_variant	MODIFIER	GRM8	GRM8	transcript	XM_045052712.1	protein_coding	5	c.647-5460C>T
chrA2	143338748	G	A	PASS	intron_variant	MODIFIER	GRM8	GRM8	transcript	XM_019825760.3	protein_coding	7	c.1358-5460C>T
chrA2	143338748	G	A	PASS	intron_variant	MODIFIER	GRM8	GRM8	transcript	XM_019825764.3	protein_coding	7	c.1358-5460C>T
chrA2	143338748	G	A	PASS	intron_variant	MODIFIER	GRM8	GRM8	transcript	XM_019825761.3	protein_coding	7	c.1358-5460C>T
chrA2	143338748	G	A	PASS	intron_variant	MODIFIER	GRM8	GRM8	transcript	XM_045052711.1	protein_coding	7	c.1358-5460C>T
chrA2	143339798	T	G	PASS	intron_variant	MODIFIER	GRM8	GRM8	transcript	XM_011280531.4	protein_coding	7	c.1358-6510A>C
chrA2	143339798	T	G	PASS	intron_variant	MODIFIER	GRM8	GRM8	transcript	XM_045052712.1	protein_coding	5	c.647-6510A>C
chrA2	143339798	T	G	PASS	intron_variant	MODIFIER	GRM8	GRM8	transcript	XM_019825760.3	protein_coding	7	c.1358-6510A>C
chrA2	143339798	T	G	PASS	intron_variant	MODIFIER	GRM8	GRM8	transcript	XM_019825764.3	protein_coding	7	c.1358-6510A>C
chrA2	143339798	T	G	PASS	intron_variant	MODIFIER	GRM8	GRM8	transcript	XM_019825761.3	protein_coding	7	c.1358-6510A>C
chrA2	143339798	T	G	PASS	intron_variant	MODIFIER	GRM8	GRM8	transcript	XM_045052711.1	protein_coding	7	c.1358-6510A>C
chrA2	143339962	C	T	PASS	intron_variant	MODIFIER	GRM8	GRM8	transcript	XM_011280531.4	protein_coding	7	c.1358-6674G>A
chrA2	143339962	C	T	PASS	intron_variant	MODIFIER	GRM8	GRM8	transcript	XM_045052712.1	protein_coding	5	c.647-6674G>A
chrA2	143339962	C	T	PASS	intron_variant	MODIFIER	GRM8	GRM8	transcript	XM_019825760.3	protein_coding	7	c.1358-6674G>A
chrA2	143339962	C	T	PASS	intron_variant	MODIFIER	GRM8	GRM8	transcript	XM_019825764.3	protein_coding	7	c.1358-6674G>A
chrA2	143339962	C	T	PASS	intron_variant	MODIFIER	GRM8	GRM8	transcript	XM_019825761.3	protein_coding	7	c.1358-6674G>A
chrA2	143339962	C	T	PASS	intron_variant	MODIFIER	GRM8	GRM8	transcript	XM_045052711.1	protein_coding	7	c.1358-6674G>A
chrA2	143340334	C	CCTAA	PASS	intron_variant	MODIFIER	GRM8	GRM8	transcript	XM_011280531.4	protein_coding	7	c.1358-7047_1358-7046insTTAG
chrA2	143340334	C	CCTAA	PASS	intron_variant	MODIFIER	GRM8	GRM8	transcript	XM_045052712.1	protein_coding	5	c.647-7047_647-7046insTTAG
chrA2	143340334	C	CCTAA	PASS	intron_variant	MODIFIER	GRM8	GRM8	transcript	XM_019825760.3	protein_coding	7	c.1358-7047_1358-7046insTTAG
chrA2	143340334	C	CCTAA	PASS	intron_variant	MODIFIER	GRM8	GRM8	transcript	XM_019825764.3	protein_coding	7	c.1358-7047_1358-7046insTTAG
chrA2	143340334	C	CCTAA	PASS	intron_variant	MODIFIER	GRM8	GRM8	transcript	XM_019825761.3	protein_coding	7	c.1358-7047_1358-7046insTTAG
chrA2	143340334	C	CCTAA	PASS	intron_variant	MODIFIER	GRM8	GRM8	transcript	XM_045052711.1	protein_coding	7	c.1358-7047_1358-7046insTTAG
chrA2	143342462	T	C	PASS	intron_variant	MODIFIER	GRM8	GRM8	transcript	XM_011280531.4	protein_coding	7	c.1358-9174A>G
chrA2	143342462	T	C	PASS	intron_variant	MODIFIER	GRM8	GRM8	transcript	XM_045052712.1	protein_coding	5	c.647-9174A>G
chrA2	143342462	T	C	PASS	intron_variant	MODIFIER	GRM8	GRM8	transcript	XM_019825760.3	protein_coding	7	c.1358-9174A>G
chrA2	143342462	T	C	PASS	intron_variant	MODIFIER	GRM8	GRM8	transcript	XM_019825764.3	protein_coding	7	c.1358-9174A>G
chrA2	143342462	T	C	PASS	intron_variant	MODIFIER	GRM8	GRM8	transcript	XM_019825761.3	protein_coding	7	c.1358-9174A>G
chrA2	143342462	T	C	PASS	intron_variant	MODIFIER	GRM8	GRM8	transcript	XM_045052711.1	protein_coding	7	c.1358-9174A>G
chrA2	143343359	C	T	PASS	intron_variant	MODIFIER	GRM8	GRM8	transcript	XM_011280531.4	protein_coding	7	c.1358-10071G>A
chrA2	143343359	C	T	PASS	intron_variant	MODIFIER	GRM8	GRM8	transcript	XM_045052712.1	protein_coding	5	c.647-10071G>A
chrA2	143343359	C	T	PASS	intron_variant	MODIFIER	GRM8	GRM8	transcript	XM_019825760.3	protein_coding	7	c.1358-10071G>A
chrA2	143343359	C	T	PASS	intron_variant	MODIFIER	GRM8	GRM8	transcript	XM_019825764.3	protein_coding	7	c.1358-10071G>A
chrA2	143343359	C	T	PASS	intron_variant	MODIFIER	GRM8	GRM8	transcript	XM_019825761.3	protein_coding	7	c.1358-10071G>A
chrA2	143343359	C	T	PASS	intron_variant	MODIFIER	GRM8	GRM8	transcript	XM_045052711.1	protein_coding	7	c.1358-10071G>A
chrA2	143343972	T	C	PASS	intron_variant	MODIFIER	GRM8	GRM8	transcript	XM_011280531.4	protein_coding	7	c.1358-10684A>G
chrA2	143343972	T	C	PASS	intron_variant	MODIFIER	GRM8	GRM8	transcript	XM_045052712.1	protein_coding	5	c.647-10684A>G
chrA2	143343972	T	C	PASS	intron_variant	MODIFIER	GRM8	GRM8	transcript	XM_019825760.3	protein_coding	7	c.1358-10684A>G
chrA2	143343972	T	C	PASS	intron_variant	MODIFIER	GRM8	GRM8	transcript	XM_019825764.3	protein_coding	7	c.1358-10684A>G
chrA2	143343972	T	C	PASS	intron_variant	MODIFIER	GRM8	GRM8	transcript	XM_019825761.3	protein_coding	7	c.1358-10684A>G
chrA2	143343972	T	C	PASS	intron_variant	MODIFIER	GRM8	GRM8	transcript	XM_045052711.1	protein_coding	7	c.1358-10684A>G
chrA2	143344070	A	G	PASS	intron_variant	MODIFIER	GRM8	GRM8	transcript	XM_011280531.4	protein_coding	7	c.1358-10782T>C
chrA2	143344070	A	G	PASS	intron_variant	MODIFIER	GRM8	GRM8	transcript	XM_045052712.1	protein_coding	5	c.647-10782T>C
chrA2	143344070	A	G	PASS	intron_variant	MODIFIER	GRM8	GRM8	transcript	XM_019825760.3	protein_coding	7	c.1358-10782T>C
chrA2	143344070	A	G	PASS	intron_variant	MODIFIER	GRM8	GRM8	transcript	XM_019825764.3	protein_coding	7	c.1358-10782T>C
chrA2	143344070	A	G	PASS	intron_variant	MODIFIER	GRM8	GRM8	transcript	XM_019825761.3	protein_coding	7	c.1358-10782T>C
chrA2	143344070	A	G	PASS	intron_variant	MODIFIER	GRM8	GRM8	transcript	XM_045052711.1	protein_coding	7	c.1358-10782T>C
chrA2	143346758	CT	C	PASS	intron_variant	MODIFIER	GRM8	GRM8	transcript	XM_011280531.4	protein_coding	7	c.1358-13471delA
chrA2	143346758	CT	C	PASS	intron_variant	MODIFIER	GRM8	GRM8	transcript	XM_045052712.1	protein_coding	5	c.647-13471delA
chrA2	143346758	CT	C	PASS	intron_variant	MODIFIER	GRM8	GRM8	transcript	XM_019825760.3	protein_coding	7	c.1358-13471delA
chrA2	143346758	CT	C	PASS	intron_variant	MODIFIER	GRM8	GRM8	transcript	XM_019825764.3	protein_coding	7	c.1358-13471delA
chrA2	143346758	CT	C	PASS	intron_variant	MODIFIER	GRM8	GRM8	transcript	XM_019825761.3	protein_coding	7	c.1358-13471delA
chrA2	143346758	CT	C	PASS	intron_variant	MODIFIER	GRM8	GRM8	transcript	XM_045052711.1	protein_coding	7	c.1358-13471delA
chrA2	143356612	AC	A	PASS	intron_variant	MODIFIER	GRM8	GRM8	transcript	XM_011280531.4	protein_coding	7	c.1358-23325delG
chrA2	143356612	AC	A	PASS	intron_variant	MODIFIER	GRM8	GRM8	transcript	XM_045052712.1	protein_coding	5	c.647-23325delG
chrA2	143356612	AC	A	PASS	intron_variant	MODIFIER	GRM8	GRM8	transcript	XM_019825760.3	protein_coding	7	c.1358-23325delG
chrA2	143356612	AC	A	PASS	intron_variant	MODIFIER	GRM8	GRM8	transcript	XM_019825764.3	protein_coding	7	c.1358-23325delG
chrA2	143356612	AC	A	PASS	intron_variant	MODIFIER	GRM8	GRM8	transcript	XM_019825761.3	protein_coding	7	c.1358-23325delG
chrA2	143356612	AC	A	PASS	intron_variant	MODIFIER	GRM8	GRM8	transcript	XM_045052711.1	protein_coding	7	c.1358-23325delG
chrA2	143360249	C	T	PASS	upstream_gene_variant	MODIFIER	LOC123384016	LOC123384016	transcript	XR_006594505.1	pseudogene	-1	n.-4530C>T
chrA2	143360249	C	T	PASS	intron_variant	MODIFIER	GRM8	GRM8	transcript	XM_011280531.4	protein_coding	7	c.1358-26961G>A
chrA2	143360249	C	T	PASS	intron_variant	MODIFIER	GRM8	GRM8	transcript	XM_045052712.1	protein_coding	5	c.647-26961G>A
chrA2	143360249	C	T	PASS	intron_variant	MODIFIER	GRM8	GRM8	transcript	XM_019825760.3	protein_coding	7	c.1358-26961G>A
chrA2	143360249	C	T	PASS	intron_variant	MODIFIER	GRM8	GRM8	transcript	XM_019825764.3	protein_coding	7	c.1358-26961G>A
chrA2	143360249	C	T	PASS	intron_variant	MODIFIER	GRM8	GRM8	transcript	XM_019825761.3	protein_coding	7	c.1358-26961G>A
chrA2	143360249	C	T	PASS	intron_variant	MODIFIER	GRM8	GRM8	transcript	XM_045052711.1	protein_coding	7	c.1358-26961G>A
chrA2	143360612	TC	T	PASS	upstream_gene_variant	MODIFIER	LOC123384016	LOC123384016	transcript	XR_006594505.1	pseudogene	-1	n.-4166delC
chrA2	143360612	TC	T	PASS	intron_variant	MODIFIER	GRM8	GRM8	transcript	XM_011280531.4	protein_coding	7	c.1358-27325delG
chrA2	143360612	TC	T	PASS	intron_variant	MODIFIER	GRM8	GRM8	transcript	XM_045052712.1	protein_coding	5	c.647-27325delG
chrA2	143360612	TC	T	PASS	intron_variant	MODIFIER	GRM8	GRM8	transcript	XM_019825760.3	protein_coding	7	c.1358-27325delG
chrA2	143360612	TC	T	PASS	intron_variant	MODIFIER	GRM8	GRM8	transcript	XM_019825764.3	protein_coding	7	c.1358-27325delG
chrA2	143360612	TC	T	PASS	intron_variant	MODIFIER	GRM8	GRM8	transcript	XM_019825761.3	protein_coding	7	c.1358-27325delG
chrA2	143360612	TC	T	PASS	intron_variant	MODIFIER	GRM8	GRM8	transcript	XM_045052711.1	protein_coding	7	c.1358-27325delG
chrA2	143360702	T	C	PASS	upstream_gene_variant	MODIFIER	LOC123384016	LOC123384016	transcript	XR_006594505.1	pseudogene	-1	n.-4077T>C
chrA2	143360702	T	C	PASS	intron_variant	MODIFIER	GRM8	GRM8	transcript	XM_011280531.4	protein_coding	7	c.1358-27414A>G
chrA2	143360702	T	C	PASS	intron_variant	MODIFIER	GRM8	GRM8	transcript	XM_045052712.1	protein_coding	5	c.647-27414A>G
chrA2	143360702	T	C	PASS	intron_variant	MODIFIER	GRM8	GRM8	transcript	XM_019825760.3	protein_coding	7	c.1358-27414A>G
chrA2	143360702	T	C	PASS	intron_variant	MODIFIER	GRM8	GRM8	transcript	XM_019825764.3	protein_coding	7	c.1358-27414A>G
chrA2	143360702	T	C	PASS	intron_variant	MODIFIER	GRM8	GRM8	transcript	XM_019825761.3	protein_coding	7	c.1358-27414A>G
chrA2	143360702	T	C	PASS	intron_variant	MODIFIER	GRM8	GRM8	transcript	XM_045052711.1	protein_coding	7	c.1358-27414A>G
chrA2	143416374	G	A	PASS	intron_variant	MODIFIER	GRM8	GRM8	transcript	XM_011280531.4	protein_coding	7	c.1357+57600C>T
chrA2	143416374	G	A	PASS	intron_variant	MODIFIER	GRM8	GRM8	transcript	XM_045052712.1	protein_coding	5	c.646+57600C>T
chrA2	143416374	G	A	PASS	intron_variant	MODIFIER	GRM8	GRM8	transcript	XM_019825760.3	protein_coding	7	c.1357+57600C>T
chrA2	143416374	G	A	PASS	intron_variant	MODIFIER	GRM8	GRM8	transcript	XM_019825764.3	protein_coding	7	c.1357+57600C>T
chrA2	143416374	G	A	PASS	intron_variant	MODIFIER	GRM8	GRM8	transcript	XM_019825761.3	protein_coding	7	c.1357+57600C>T
chrA2	143416374	G	A	PASS	intron_variant	MODIFIER	GRM8	GRM8	transcript	XM_045052711.1	protein_coding	7	c.1357+57600C>T
chrA2	143426375	T	C	PASS	intron_variant	MODIFIER	GRM8	GRM8	transcript	XM_011280531.4	protein_coding	7	c.1357+47599A>G
chrA2	143426375	T	C	PASS	intron_variant	MODIFIER	GRM8	GRM8	transcript	XM_045052712.1	protein_coding	5	c.646+47599A>G
chrA2	143426375	T	C	PASS	intron_variant	MODIFIER	GRM8	GRM8	transcript	XM_019825760.3	protein_coding	7	c.1357+47599A>G
chrA2	143426375	T	C	PASS	intron_variant	MODIFIER	GRM8	GRM8	transcript	XM_019825764.3	protein_coding	7	c.1357+47599A>G
chrA2	143426375	T	C	PASS	intron_variant	MODIFIER	GRM8	GRM8	transcript	XM_019825761.3	protein_coding	7	c.1357+47599A>G
chrA2	143426375	T	C	PASS	intron_variant	MODIFIER	GRM8	GRM8	transcript	XM_045052711.1	protein_coding	7	c.1357+47599A>G
chrA2	143434514	A	T	PASS	intron_variant	MODIFIER	GRM8	GRM8	transcript	XM_011280531.4	protein_coding	7	c.1357+39460T>A
chrA2	143434514	A	T	PASS	intron_variant	MODIFIER	GRM8	GRM8	transcript	XM_045052712.1	protein_coding	5	c.646+39460T>A
chrA2	143434514	A	T	PASS	intron_variant	MODIFIER	GRM8	GRM8	transcript	XM_019825760.3	protein_coding	7	c.1357+39460T>A
chrA2	143434514	A	T	PASS	intron_variant	MODIFIER	GRM8	GRM8	transcript	XM_019825764.3	protein_coding	7	c.1357+39460T>A
chrA2	143434514	A	T	PASS	intron_variant	MODIFIER	GRM8	GRM8	transcript	XM_019825761.3	protein_coding	7	c.1357+39460T>A
chrA2	143434514	A	T	PASS	intron_variant	MODIFIER	GRM8	GRM8	transcript	XM_045052711.1	protein_coding	7	c.1357+39460T>A
chrA2	143436049	G	T	PASS	intron_variant	MODIFIER	GRM8	GRM8	transcript	XM_011280531.4	protein_coding	7	c.1357+37925C>A
chrA2	143436049	G	T	PASS	intron_variant	MODIFIER	GRM8	GRM8	transcript	XM_045052712.1	protein_coding	5	c.646+37925C>A
chrA2	143436049	G	T	PASS	intron_variant	MODIFIER	GRM8	GRM8	transcript	XM_019825760.3	protein_coding	7	c.1357+37925C>A
chrA2	143436049	G	T	PASS	intron_variant	MODIFIER	GRM8	GRM8	transcript	XM_019825764.3	protein_coding	7	c.1357+37925C>A
chrA2	143436049	G	T	PASS	intron_variant	MODIFIER	GRM8	GRM8	transcript	XM_019825761.3	protein_coding	7	c.1357+37925C>A
chrA2	143436049	G	T	PASS	intron_variant	MODIFIER	GRM8	GRM8	transcript	XM_045052711.1	protein_coding	7	c.1357+37925C>A
chrA2	143437074	A	G	PASS	intron_variant	MODIFIER	GRM8	GRM8	transcript	XM_011280531.4	protein_coding	7	c.1357+36900T>C
chrA2	143437074	A	G	PASS	intron_variant	MODIFIER	GRM8	GRM8	transcript	XM_045052712.1	protein_coding	5	c.646+36900T>C
chrA2	143437074	A	G	PASS	intron_variant	MODIFIER	GRM8	GRM8	transcript	XM_019825760.3	protein_coding	7	c.1357+36900T>C
chrA2	143437074	A	G	PASS	intron_variant	MODIFIER	GRM8	GRM8	transcript	XM_019825764.3	protein_coding	7	c.1357+36900T>C
chrA2	143437074	A	G	PASS	intron_variant	MODIFIER	GRM8	GRM8	transcript	XM_019825761.3	protein_coding	7	c.1357+36900T>C
chrA2	143437074	A	G	PASS	intron_variant	MODIFIER	GRM8	GRM8	transcript	XM_045052711.1	protein_coding	7	c.1357+36900T>C
chrA2	143437316	C	T	PASS	intron_variant	MODIFIER	GRM8	GRM8	transcript	XM_011280531.4	protein_coding	7	c.1357+36658G>A
chrA2	143437316	C	T	PASS	intron_variant	MODIFIER	GRM8	GRM8	transcript	XM_045052712.1	protein_coding	5	c.646+36658G>A
chrA2	143437316	C	T	PASS	intron_variant	MODIFIER	GRM8	GRM8	transcript	XM_019825760.3	protein_coding	7	c.1357+36658G>A
chrA2	143437316	C	T	PASS	intron_variant	MODIFIER	GRM8	GRM8	transcript	XM_019825764.3	protein_coding	7	c.1357+36658G>A
chrA2	143437316	C	T	PASS	intron_variant	MODIFIER	GRM8	GRM8	transcript	XM_019825761.3	protein_coding	7	c.1357+36658G>A
chrA2	143437316	C	T	PASS	intron_variant	MODIFIER	GRM8	GRM8	transcript	XM_045052711.1	protein_coding	7	c.1357+36658G>A
chrA2	143437560	C	T	PASS	intron_variant	MODIFIER	GRM8	GRM8	transcript	XM_011280531.4	protein_coding	7	c.1357+36414G>A
chrA2	143437560	C	T	PASS	intron_variant	MODIFIER	GRM8	GRM8	transcript	XM_045052712.1	protein_coding	5	c.646+36414G>A
chrA2	143437560	C	T	PASS	intron_variant	MODIFIER	GRM8	GRM8	transcript	XM_019825760.3	protein_coding	7	c.1357+36414G>A
chrA2	143437560	C	T	PASS	intron_variant	MODIFIER	GRM8	GRM8	transcript	XM_019825764.3	protein_coding	7	c.1357+36414G>A
chrA2	143437560	C	T	PASS	intron_variant	MODIFIER	GRM8	GRM8	transcript	XM_019825761.3	protein_coding	7	c.1357+36414G>A
chrA2	143437560	C	T	PASS	intron_variant	MODIFIER	GRM8	GRM8	transcript	XM_045052711.1	protein_coding	7	c.1357+36414G>A
chrA2	143438597	G	C	PASS	intron_variant	MODIFIER	GRM8	GRM8	transcript	XM_011280531.4	protein_coding	7	c.1357+35377C>G
chrA2	143438597	G	C	PASS	intron_variant	MODIFIER	GRM8	GRM8	transcript	XM_045052712.1	protein_coding	5	c.646+35377C>G
chrA2	143438597	G	C	PASS	intron_variant	MODIFIER	GRM8	GRM8	transcript	XM_019825760.3	protein_coding	7	c.1357+35377C>G
chrA2	143438597	G	C	PASS	intron_variant	MODIFIER	GRM8	GRM8	transcript	XM_019825764.3	protein_coding	7	c.1357+35377C>G
chrA2	143438597	G	C	PASS	intron_variant	MODIFIER	GRM8	GRM8	transcript	XM_019825761.3	protein_coding	7	c.1357+35377C>G
chrA2	143438597	G	C	PASS	intron_variant	MODIFIER	GRM8	GRM8	transcript	XM_045052711.1	protein_coding	7	c.1357+35377C>G
chrA2	143439823	C	A	PASS	intron_variant	MODIFIER	GRM8	GRM8	transcript	XM_011280531.4	protein_coding	7	c.1357+34151G>T
chrA2	143439823	C	A	PASS	intron_variant	MODIFIER	GRM8	GRM8	transcript	XM_045052712.1	protein_coding	5	c.646+34151G>T
chrA2	143439823	C	A	PASS	intron_variant	MODIFIER	GRM8	GRM8	transcript	XM_019825760.3	protein_coding	7	c.1357+34151G>T
chrA2	143439823	C	A	PASS	intron_variant	MODIFIER	GRM8	GRM8	transcript	XM_019825764.3	protein_coding	7	c.1357+34151G>T
chrA2	143439823	C	A	PASS	intron_variant	MODIFIER	GRM8	GRM8	transcript	XM_019825761.3	protein_coding	7	c.1357+34151G>T
chrA2	143439823	C	A	PASS	intron_variant	MODIFIER	GRM8	GRM8	transcript	XM_045052711.1	protein_coding	7	c.1357+34151G>T
chrA2	143440353	A	T	PASS	intron_variant	MODIFIER	GRM8	GRM8	transcript	XM_011280531.4	protein_coding	7	c.1357+33621T>A
chrA2	143440353	A	T	PASS	intron_variant	MODIFIER	GRM8	GRM8	transcript	XM_045052712.1	protein_coding	5	c.646+33621T>A
chrA2	143440353	A	T	PASS	intron_variant	MODIFIER	GRM8	GRM8	transcript	XM_019825760.3	protein_coding	7	c.1357+33621T>A
chrA2	143440353	A	T	PASS	intron_variant	MODIFIER	GRM8	GRM8	transcript	XM_019825764.3	protein_coding	7	c.1357+33621T>A
chrA2	143440353	A	T	PASS	intron_variant	MODIFIER	GRM8	GRM8	transcript	XM_019825761.3	protein_coding	7	c.1357+33621T>A
chrA2	143440353	A	T	PASS	intron_variant	MODIFIER	GRM8	GRM8	transcript	XM_045052711.1	protein_coding	7	c.1357+33621T>A
chrA2	143440458	A	C	PASS	intron_variant	MODIFIER	GRM8	GRM8	transcript	XM_011280531.4	protein_coding	7	c.1357+33516T>G
chrA2	143440458	A	C	PASS	intron_variant	MODIFIER	GRM8	GRM8	transcript	XM_045052712.1	protein_coding	5	c.646+33516T>G
chrA2	143440458	A	C	PASS	intron_variant	MODIFIER	GRM8	GRM8	transcript	XM_019825760.3	protein_coding	7	c.1357+33516T>G
chrA2	143440458	A	C	PASS	intron_variant	MODIFIER	GRM8	GRM8	transcript	XM_019825764.3	protein_coding	7	c.1357+33516T>G
chrA2	143440458	A	C	PASS	intron_variant	MODIFIER	GRM8	GRM8	transcript	XM_019825761.3	protein_coding	7	c.1357+33516T>G
chrA2	143440458	A	C	PASS	intron_variant	MODIFIER	GRM8	GRM8	transcript	XM_045052711.1	protein_coding	7	c.1357+33516T>G
chrA2	143442030	C	G	PASS	intron_variant	MODIFIER	GRM8	GRM8	transcript	XM_011280531.4	protein_coding	7	c.1357+31944G>C
chrA2	143442030	C	G	PASS	intron_variant	MODIFIER	GRM8	GRM8	transcript	XM_045052712.1	protein_coding	5	c.646+31944G>C
chrA2	143442030	C	G	PASS	intron_variant	MODIFIER	GRM8	GRM8	transcript	XM_019825760.3	protein_coding	7	c.1357+31944G>C
chrA2	143442030	C	G	PASS	intron_variant	MODIFIER	GRM8	GRM8	transcript	XM_019825764.3	protein_coding	7	c.1357+31944G>C
chrA2	143442030	C	G	PASS	intron_variant	MODIFIER	GRM8	GRM8	transcript	XM_019825761.3	protein_coding	7	c.1357+31944G>C
chrA2	143442030	C	G	PASS	intron_variant	MODIFIER	GRM8	GRM8	transcript	XM_045052711.1	protein_coding	7	c.1357+31944G>C
chrA2	143445920	T	TAAAC	PASS	intron_variant	MODIFIER	GRM8	GRM8	transcript	XM_011280531.4	protein_coding	7	c.1357+28053_1357+28054insGTTT
chrA2	143445920	T	TAAAC	PASS	intron_variant	MODIFIER	GRM8	GRM8	transcript	XM_045052712.1	protein_coding	5	c.646+28053_646+28054insGTTT
chrA2	143445920	T	TAAAC	PASS	intron_variant	MODIFIER	GRM8	GRM8	transcript	XM_019825760.3	protein_coding	7	c.1357+28053_1357+28054insGTTT
chrA2	143445920	T	TAAAC	PASS	intron_variant	MODIFIER	GRM8	GRM8	transcript	XM_019825764.3	protein_coding	7	c.1357+28053_1357+28054insGTTT
chrA2	143445920	T	TAAAC	PASS	intron_variant	MODIFIER	GRM8	GRM8	transcript	XM_019825761.3	protein_coding	7	c.1357+28053_1357+28054insGTTT
chrA2	143445920	T	TAAAC	PASS	intron_variant	MODIFIER	GRM8	GRM8	transcript	XM_045052711.1	protein_coding	7	c.1357+28053_1357+28054insGTTT
chrA2	143448447	C	CCCTCT	PASS	downstream_gene_variant	MODIFIER	GRM8	GRM8	transcript	XM_045052713.1	protein_coding	-1	c.*5099_*5100insAGAGG
chrA2	143448447	C	CCCTCT	PASS	intron_variant	MODIFIER	GRM8	GRM8	transcript	XM_011280531.4	protein_coding	7	c.1357+25526_1357+25527insAGAGG
chrA2	143448447	C	CCCTCT	PASS	intron_variant	MODIFIER	GRM8	GRM8	transcript	XM_045052712.1	protein_coding	5	c.646+25526_646+25527insAGAGG
chrA2	143448447	C	CCCTCT	PASS	intron_variant	MODIFIER	GRM8	GRM8	transcript	XM_019825760.3	protein_coding	7	c.1357+25526_1357+25527insAGAGG
chrA2	143448447	C	CCCTCT	PASS	intron_variant	MODIFIER	GRM8	GRM8	transcript	XM_019825764.3	protein_coding	7	c.1357+25526_1357+25527insAGAGG
chrA2	143448447	C	CCCTCT	PASS	intron_variant	MODIFIER	GRM8	GRM8	transcript	XM_019825761.3	protein_coding	7	c.1357+25526_1357+25527insAGAGG
chrA2	143448447	C	CCCTCT	PASS	intron_variant	MODIFIER	GRM8	GRM8	transcript	XM_045052711.1	protein_coding	7	c.1357+25526_1357+25527insAGAGG
chrA2	143448844	CTTTA	C	PASS	downstream_gene_variant	MODIFIER	GRM8	GRM8	transcript	XM_045052713.1	protein_coding	-1	c.*4699_*4702delTAAA
chrA2	143448844	CTTTA	C	PASS	intron_variant	MODIFIER	GRM8	GRM8	transcript	XM_011280531.4	protein_coding	7	c.1357+25126_1357+25129delTAAA
chrA2	143448844	CTTTA	C	PASS	intron_variant	MODIFIER	GRM8	GRM8	transcript	XM_045052712.1	protein_coding	5	c.646+25126_646+25129delTAAA
chrA2	143448844	CTTTA	C	PASS	intron_variant	MODIFIER	GRM8	GRM8	transcript	XM_019825760.3	protein_coding	7	c.1357+25126_1357+25129delTAAA
chrA2	143448844	CTTTA	C	PASS	intron_variant	MODIFIER	GRM8	GRM8	transcript	XM_019825764.3	protein_coding	7	c.1357+25126_1357+25129delTAAA
chrA2	143448844	CTTTA	C	PASS	intron_variant	MODIFIER	GRM8	GRM8	transcript	XM_019825761.3	protein_coding	7	c.1357+25126_1357+25129delTAAA
chrA2	143448844	CTTTA	C	PASS	intron_variant	MODIFIER	GRM8	GRM8	transcript	XM_045052711.1	protein_coding	7	c.1357+25126_1357+25129delTAAA
chrA2	143451013	T	C	PASS	downstream_gene_variant	MODIFIER	GRM8	GRM8	transcript	XM_045052713.1	protein_coding	-1	c.*2534A>G
chrA2	143451013	T	C	PASS	intron_variant	MODIFIER	GRM8	GRM8	transcript	XM_011280531.4	protein_coding	7	c.1357+22961A>G
chrA2	143451013	T	C	PASS	intron_variant	MODIFIER	GRM8	GRM8	transcript	XM_045052712.1	protein_coding	5	c.646+22961A>G
chrA2	143451013	T	C	PASS	intron_variant	MODIFIER	GRM8	GRM8	transcript	XM_019825760.3	protein_coding	7	c.1357+22961A>G
chrA2	143451013	T	C	PASS	intron_variant	MODIFIER	GRM8	GRM8	transcript	XM_019825764.3	protein_coding	7	c.1357+22961A>G
chrA2	143451013	T	C	PASS	intron_variant	MODIFIER	GRM8	GRM8	transcript	XM_019825761.3	protein_coding	7	c.1357+22961A>G
chrA2	143451013	T	C	PASS	intron_variant	MODIFIER	GRM8	GRM8	transcript	XM_045052711.1	protein_coding	7	c.1357+22961A>G
chrA2	143457562	A	G	PASS	intron_variant	MODIFIER	GRM8	GRM8	transcript	XM_011280531.4	protein_coding	7	c.1357+16412T>C
chrA2	143457562	A	G	PASS	intron_variant	MODIFIER	GRM8	GRM8	transcript	XM_045052712.1	protein_coding	5	c.646+16412T>C
chrA2	143457562	A	G	PASS	intron_variant	MODIFIER	GRM8	GRM8	transcript	XM_019825760.3	protein_coding	7	c.1357+16412T>C
chrA2	143457562	A	G	PASS	intron_variant	MODIFIER	GRM8	GRM8	transcript	XM_019825764.3	protein_coding	7	c.1357+16412T>C
chrA2	143457562	A	G	PASS	intron_variant	MODIFIER	GRM8	GRM8	transcript	XM_019825761.3	protein_coding	7	c.1357+16412T>C
chrA2	143457562	A	G	PASS	intron_variant	MODIFIER	GRM8	GRM8	transcript	XM_045052711.1	protein_coding	7	c.1357+16412T>C
chrA2	143457562	A	G	PASS	intron_variant	MODIFIER	GRM8	GRM8	transcript	XM_045052713.1	protein_coding	7	c.1358-1871T>C
chrA2	143460768	T	G	PASS	intron_variant	MODIFIER	GRM8	GRM8	transcript	XM_011280531.4	protein_coding	7	c.1357+13206A>C
chrA2	143460768	T	G	PASS	intron_variant	MODIFIER	GRM8	GRM8	transcript	XM_045052712.1	protein_coding	5	c.646+13206A>C
chrA2	143460768	T	G	PASS	intron_variant	MODIFIER	GRM8	GRM8	transcript	XM_019825760.3	protein_coding	7	c.1357+13206A>C
chrA2	143460768	T	G	PASS	intron_variant	MODIFIER	GRM8	GRM8	transcript	XM_019825764.3	protein_coding	7	c.1357+13206A>C
chrA2	143460768	T	G	PASS	intron_variant	MODIFIER	GRM8	GRM8	transcript	XM_019825761.3	protein_coding	7	c.1357+13206A>C
chrA2	143460768	T	G	PASS	intron_variant	MODIFIER	GRM8	GRM8	transcript	XM_045052711.1	protein_coding	7	c.1357+13206A>C
chrA2	143460768	T	G	PASS	intron_variant	MODIFIER	GRM8	GRM8	transcript	XM_045052713.1	protein_coding	7	c.1358-5077A>C
chrA2	143462104	C	G	PASS	intron_variant	MODIFIER	GRM8	GRM8	transcript	XM_011280531.4	protein_coding	7	c.1357+11870G>C
chrA2	143462104	C	G	PASS	intron_variant	MODIFIER	GRM8	GRM8	transcript	XM_045052712.1	protein_coding	5	c.646+11870G>C
chrA2	143462104	C	G	PASS	intron_variant	MODIFIER	GRM8	GRM8	transcript	XM_019825760.3	protein_coding	7	c.1357+11870G>C
chrA2	143462104	C	G	PASS	intron_variant	MODIFIER	GRM8	GRM8	transcript	XM_019825764.3	protein_coding	7	c.1357+11870G>C
chrA2	143462104	C	G	PASS	intron_variant	MODIFIER	GRM8	GRM8	transcript	XM_019825761.3	protein_coding	7	c.1357+11870G>C
chrA2	143462104	C	G	PASS	intron_variant	MODIFIER	GRM8	GRM8	transcript	XM_045052711.1	protein_coding	7	c.1357+11870G>C
chrA2	143462104	C	G	PASS	intron_variant	MODIFIER	GRM8	GRM8	transcript	XM_045052713.1	protein_coding	7	c.1358-6413G>C
chrA2	143463199	G	C	PASS	intron_variant	MODIFIER	GRM8	GRM8	transcript	XM_011280531.4	protein_coding	7	c.1357+10775C>G
chrA2	143463199	G	C	PASS	intron_variant	MODIFIER	GRM8	GRM8	transcript	XM_045052712.1	protein_coding	5	c.646+10775C>G
chrA2	143463199	G	C	PASS	intron_variant	MODIFIER	GRM8	GRM8	transcript	XM_019825760.3	protein_coding	7	c.1357+10775C>G
chrA2	143463199	G	C	PASS	intron_variant	MODIFIER	GRM8	GRM8	transcript	XM_019825764.3	protein_coding	7	c.1357+10775C>G
chrA2	143463199	G	C	PASS	intron_variant	MODIFIER	GRM8	GRM8	transcript	XM_019825761.3	protein_coding	7	c.1357+10775C>G
chrA2	143463199	G	C	PASS	intron_variant	MODIFIER	GRM8	GRM8	transcript	XM_045052711.1	protein_coding	7	c.1357+10775C>G
chrA2	143463199	G	C	PASS	intron_variant	MODIFIER	GRM8	GRM8	transcript	XM_045052713.1	protein_coding	7	c.1358-7508C>G
chrA2	143466990	C	A	PASS	intron_variant	MODIFIER	GRM8	GRM8	transcript	XM_011280531.4	protein_coding	7	c.1357+6984G>T
chrA2	143466990	C	A	PASS	intron_variant	MODIFIER	GRM8	GRM8	transcript	XM_045052712.1	protein_coding	5	c.646+6984G>T
chrA2	143466990	C	A	PASS	intron_variant	MODIFIER	GRM8	GRM8	transcript	XM_019825760.3	protein_coding	7	c.1357+6984G>T
chrA2	143466990	C	A	PASS	intron_variant	MODIFIER	GRM8	GRM8	transcript	XM_019825764.3	protein_coding	7	c.1357+6984G>T
chrA2	143466990	C	A	PASS	intron_variant	MODIFIER	GRM8	GRM8	transcript	XM_019825761.3	protein_coding	7	c.1357+6984G>T
chrA2	143466990	C	A	PASS	intron_variant	MODIFIER	GRM8	GRM8	transcript	XM_045052711.1	protein_coding	7	c.1357+6984G>T
chrA2	143466990	C	A	PASS	intron_variant	MODIFIER	GRM8	GRM8	transcript	XM_045052713.1	protein_coding	7	c.1357+6984G>T
chrA2	143468842	G	A	PASS	intron_variant	MODIFIER	GRM8	GRM8	transcript	XM_011280531.4	protein_coding	7	c.1357+5132C>T
chrA2	143468842	G	A	PASS	intron_variant	MODIFIER	GRM8	GRM8	transcript	XM_045052712.1	protein_coding	5	c.646+5132C>T
chrA2	143468842	G	A	PASS	intron_variant	MODIFIER	GRM8	GRM8	transcript	XM_019825760.3	protein_coding	7	c.1357+5132C>T
chrA2	143468842	G	A	PASS	intron_variant	MODIFIER	GRM8	GRM8	transcript	XM_019825764.3	protein_coding	7	c.1357+5132C>T
chrA2	143468842	G	A	PASS	intron_variant	MODIFIER	GRM8	GRM8	transcript	XM_019825761.3	protein_coding	7	c.1357+5132C>T
chrA2	143468842	G	A	PASS	intron_variant	MODIFIER	GRM8	GRM8	transcript	XM_045052711.1	protein_coding	7	c.1357+5132C>T
chrA2	143468842	G	A	PASS	intron_variant	MODIFIER	GRM8	GRM8	transcript	XM_045052713.1	protein_coding	7	c.1357+5132C>T
chrA2	143468948	T	C	PASS	intron_variant	MODIFIER	GRM8	GRM8	transcript	XM_011280531.4	protein_coding	7	c.1357+5026A>G
chrA2	143468948	T	C	PASS	intron_variant	MODIFIER	GRM8	GRM8	transcript	XM_045052712.1	protein_coding	5	c.646+5026A>G
chrA2	143468948	T	C	PASS	intron_variant	MODIFIER	GRM8	GRM8	transcript	XM_019825760.3	protein_coding	7	c.1357+5026A>G
chrA2	143468948	T	C	PASS	intron_variant	MODIFIER	GRM8	GRM8	transcript	XM_019825764.3	protein_coding	7	c.1357+5026A>G
chrA2	143468948	T	C	PASS	intron_variant	MODIFIER	GRM8	GRM8	transcript	XM_019825761.3	protein_coding	7	c.1357+5026A>G
chrA2	143468948	T	C	PASS	intron_variant	MODIFIER	GRM8	GRM8	transcript	XM_045052711.1	protein_coding	7	c.1357+5026A>G
chrA2	143468948	T	C	PASS	intron_variant	MODIFIER	GRM8	GRM8	transcript	XM_045052713.1	protein_coding	7	c.1357+5026A>G
chrA2	143469585	A	T	PASS	intron_variant	MODIFIER	GRM8	GRM8	transcript	XM_011280531.4	protein_coding	7	c.1357+4389T>A
chrA2	143469585	A	T	PASS	intron_variant	MODIFIER	GRM8	GRM8	transcript	XM_045052712.1	protein_coding	5	c.646+4389T>A
chrA2	143469585	A	T	PASS	intron_variant	MODIFIER	GRM8	GRM8	transcript	XM_019825760.3	protein_coding	7	c.1357+4389T>A
chrA2	143469585	A	T	PASS	intron_variant	MODIFIER	GRM8	GRM8	transcript	XM_019825764.3	protein_coding	7	c.1357+4389T>A
chrA2	143469585	A	T	PASS	intron_variant	MODIFIER	GRM8	GRM8	transcript	XM_019825761.3	protein_coding	7	c.1357+4389T>A
chrA2	143469585	A	T	PASS	intron_variant	MODIFIER	GRM8	GRM8	transcript	XM_045052711.1	protein_coding	7	c.1357+4389T>A
chrA2	143469585	A	T	PASS	intron_variant	MODIFIER	GRM8	GRM8	transcript	XM_045052713.1	protein_coding	7	c.1357+4389T>A
chrA2	143471107	C	T	PASS	intron_variant	MODIFIER	GRM8	GRM8	transcript	XM_011280531.4	protein_coding	7	c.1357+2867G>A
chrA2	143471107	C	T	PASS	intron_variant	MODIFIER	GRM8	GRM8	transcript	XM_045052712.1	protein_coding	5	c.646+2867G>A
chrA2	143471107	C	T	PASS	intron_variant	MODIFIER	GRM8	GRM8	transcript	XM_019825760.3	protein_coding	7	c.1357+2867G>A
chrA2	143471107	C	T	PASS	intron_variant	MODIFIER	GRM8	GRM8	transcript	XM_019825764.3	protein_coding	7	c.1357+2867G>A
chrA2	143471107	C	T	PASS	intron_variant	MODIFIER	GRM8	GRM8	transcript	XM_019825761.3	protein_coding	7	c.1357+2867G>A
chrA2	143471107	C	T	PASS	intron_variant	MODIFIER	GRM8	GRM8	transcript	XM_045052711.1	protein_coding	7	c.1357+2867G>A
chrA2	143471107	C	T	PASS	intron_variant	MODIFIER	GRM8	GRM8	transcript	XM_045052713.1	protein_coding	7	c.1357+2867G>A
chrA2	143474195	AAC	A	PASS	intron_variant	MODIFIER	GRM8	GRM8	transcript	XM_011280531.4	protein_coding	6	c.1157-23_1157-22delGT
chrA2	143474195	AAC	A	PASS	intron_variant	MODIFIER	GRM8	GRM8	transcript	XM_045052712.1	protein_coding	4	c.446-23_446-22delGT
chrA2	143474195	AAC	A	PASS	intron_variant	MODIFIER	GRM8	GRM8	transcript	XM_019825760.3	protein_coding	6	c.1157-23_1157-22delGT
chrA2	143474195	AAC	A	PASS	intron_variant	MODIFIER	GRM8	GRM8	transcript	XM_019825764.3	protein_coding	6	c.1157-23_1157-22delGT
chrA2	143474195	AAC	A	PASS	intron_variant	MODIFIER	GRM8	GRM8	transcript	XM_019825761.3	protein_coding	6	c.1157-23_1157-22delGT
chrA2	143474195	AAC	A	PASS	intron_variant	MODIFIER	GRM8	GRM8	transcript	XM_045052711.1	protein_coding	6	c.1157-23_1157-22delGT
chrA2	143474195	AAC	A	PASS	intron_variant	MODIFIER	GRM8	GRM8	transcript	XM_045052713.1	protein_coding	6	c.1157-23_1157-22delGT
chrA2	143474200	A	G	PASS	intron_variant	MODIFIER	GRM8	GRM8	transcript	XM_011280531.4	protein_coding	6	c.1157-26T>C
chrA2	143474200	A	G	PASS	intron_variant	MODIFIER	GRM8	GRM8	transcript	XM_045052712.1	protein_coding	4	c.446-26T>C
chrA2	143474200	A	G	PASS	intron_variant	MODIFIER	GRM8	GRM8	transcript	XM_019825760.3	protein_coding	6	c.1157-26T>C
chrA2	143474200	A	G	PASS	intron_variant	MODIFIER	GRM8	GRM8	transcript	XM_019825764.3	protein_coding	6	c.1157-26T>C
chrA2	143474200	A	G	PASS	intron_variant	MODIFIER	GRM8	GRM8	transcript	XM_019825761.3	protein_coding	6	c.1157-26T>C
chrA2	143474200	A	G	PASS	intron_variant	MODIFIER	GRM8	GRM8	transcript	XM_045052711.1	protein_coding	6	c.1157-26T>C
chrA2	143474200	A	G	PASS	intron_variant	MODIFIER	GRM8	GRM8	transcript	XM_045052713.1	protein_coding	6	c.1157-26T>C
chrA2	143474203	A	T	PASS	intron_variant	MODIFIER	GRM8	GRM8	transcript	XM_011280531.4	protein_coding	6	c.1157-29T>A
chrA2	143474203	A	T	PASS	intron_variant	MODIFIER	GRM8	GRM8	transcript	XM_045052712.1	protein_coding	4	c.446-29T>A
chrA2	143474203	A	T	PASS	intron_variant	MODIFIER	GRM8	GRM8	transcript	XM_019825760.3	protein_coding	6	c.1157-29T>A
chrA2	143474203	A	T	PASS	intron_variant	MODIFIER	GRM8	GRM8	transcript	XM_019825764.3	protein_coding	6	c.1157-29T>A
chrA2	143474203	A	T	PASS	intron_variant	MODIFIER	GRM8	GRM8	transcript	XM_019825761.3	protein_coding	6	c.1157-29T>A
chrA2	143474203	A	T	PASS	intron_variant	MODIFIER	GRM8	GRM8	transcript	XM_045052711.1	protein_coding	6	c.1157-29T>A
chrA2	143474203	A	T	PASS	intron_variant	MODIFIER	GRM8	GRM8	transcript	XM_045052713.1	protein_coding	6	c.1157-29T>A
chrA2	143474234	T	C	PASS	intron_variant	MODIFIER	GRM8	GRM8	transcript	XM_011280531.4	protein_coding	6	c.1157-60A>G
chrA2	143474234	T	C	PASS	intron_variant	MODIFIER	GRM8	GRM8	transcript	XM_045052712.1	protein_coding	4	c.446-60A>G
chrA2	143474234	T	C	PASS	intron_variant	MODIFIER	GRM8	GRM8	transcript	XM_019825760.3	protein_coding	6	c.1157-60A>G
chrA2	143474234	T	C	PASS	intron_variant	MODIFIER	GRM8	GRM8	transcript	XM_019825764.3	protein_coding	6	c.1157-60A>G
chrA2	143474234	T	C	PASS	intron_variant	MODIFIER	GRM8	GRM8	transcript	XM_019825761.3	protein_coding	6	c.1157-60A>G
chrA2	143474234	T	C	PASS	intron_variant	MODIFIER	GRM8	GRM8	transcript	XM_045052711.1	protein_coding	6	c.1157-60A>G
chrA2	143474234	T	C	PASS	intron_variant	MODIFIER	GRM8	GRM8	transcript	XM_045052713.1	protein_coding	6	c.1157-60A>G
chrA2	143474259	A	G	PASS	intron_variant	MODIFIER	GRM8	GRM8	transcript	XM_011280531.4	protein_coding	6	c.1157-85T>C
chrA2	143474259	A	G	PASS	intron_variant	MODIFIER	GRM8	GRM8	transcript	XM_045052712.1	protein_coding	4	c.446-85T>C
chrA2	143474259	A	G	PASS	intron_variant	MODIFIER	GRM8	GRM8	transcript	XM_019825760.3	protein_coding	6	c.1157-85T>C
chrA2	143474259	A	G	PASS	intron_variant	MODIFIER	GRM8	GRM8	transcript	XM_019825764.3	protein_coding	6	c.1157-85T>C
chrA2	143474259	A	G	PASS	intron_variant	MODIFIER	GRM8	GRM8	transcript	XM_019825761.3	protein_coding	6	c.1157-85T>C
chrA2	143474259	A	G	PASS	intron_variant	MODIFIER	GRM8	GRM8	transcript	XM_045052711.1	protein_coding	6	c.1157-85T>C
chrA2	143474259	A	G	PASS	intron_variant	MODIFIER	GRM8	GRM8	transcript	XM_045052713.1	protein_coding	6	c.1157-85T>C
chrA2	143479333	A	G	PASS	intron_variant	MODIFIER	GRM8	GRM8	transcript	XM_011280531.4	protein_coding	6	c.1157-5159T>C
chrA2	143479333	A	G	PASS	intron_variant	MODIFIER	GRM8	GRM8	transcript	XM_045052712.1	protein_coding	4	c.446-5159T>C
chrA2	143479333	A	G	PASS	intron_variant	MODIFIER	GRM8	GRM8	transcript	XM_019825760.3	protein_coding	6	c.1157-5159T>C
chrA2	143479333	A	G	PASS	intron_variant	MODIFIER	GRM8	GRM8	transcript	XM_019825764.3	protein_coding	6	c.1157-5159T>C
chrA2	143479333	A	G	PASS	intron_variant	MODIFIER	GRM8	GRM8	transcript	XM_019825761.3	protein_coding	6	c.1157-5159T>C
chrA2	143479333	A	G	PASS	intron_variant	MODIFIER	GRM8	GRM8	transcript	XM_045052711.1	protein_coding	6	c.1157-5159T>C
chrA2	143479333	A	G	PASS	intron_variant	MODIFIER	GRM8	GRM8	transcript	XM_045052713.1	protein_coding	6	c.1157-5159T>C
chrA2	143481317	G	A	PASS	intron_variant	MODIFIER	GRM8	GRM8	transcript	XM_011280531.4	protein_coding	6	c.1157-7143C>T
chrA2	143481317	G	A	PASS	intron_variant	MODIFIER	GRM8	GRM8	transcript	XM_045052712.1	protein_coding	4	c.446-7143C>T
chrA2	143481317	G	A	PASS	intron_variant	MODIFIER	GRM8	GRM8	transcript	XM_019825760.3	protein_coding	6	c.1157-7143C>T
chrA2	143481317	G	A	PASS	intron_variant	MODIFIER	GRM8	GRM8	transcript	XM_019825764.3	protein_coding	6	c.1157-7143C>T
chrA2	143481317	G	A	PASS	intron_variant	MODIFIER	GRM8	GRM8	transcript	XM_019825761.3	protein_coding	6	c.1157-7143C>T
chrA2	143481317	G	A	PASS	intron_variant	MODIFIER	GRM8	GRM8	transcript	XM_045052711.1	protein_coding	6	c.1157-7143C>T
chrA2	143481317	G	A	PASS	intron_variant	MODIFIER	GRM8	GRM8	transcript	XM_045052713.1	protein_coding	6	c.1157-7143C>T
chrA2	143482226	C	T	PASS	intron_variant	MODIFIER	GRM8	GRM8	transcript	XM_011280531.4	protein_coding	6	c.1157-8052G>A
chrA2	143482226	C	T	PASS	intron_variant	MODIFIER	GRM8	GRM8	transcript	XM_045052712.1	protein_coding	4	c.446-8052G>A
chrA2	143482226	C	T	PASS	intron_variant	MODIFIER	GRM8	GRM8	transcript	XM_019825760.3	protein_coding	6	c.1157-8052G>A
chrA2	143482226	C	T	PASS	intron_variant	MODIFIER	GRM8	GRM8	transcript	XM_019825764.3	protein_coding	6	c.1157-8052G>A
chrA2	143482226	C	T	PASS	intron_variant	MODIFIER	GRM8	GRM8	transcript	XM_019825761.3	protein_coding	6	c.1157-8052G>A
chrA2	143482226	C	T	PASS	intron_variant	MODIFIER	GRM8	GRM8	transcript	XM_045052711.1	protein_coding	6	c.1157-8052G>A
chrA2	143482226	C	T	PASS	intron_variant	MODIFIER	GRM8	GRM8	transcript	XM_045052713.1	protein_coding	6	c.1157-8052G>A
chrA2	143484733	C	T	PASS	intron_variant	MODIFIER	GRM8	GRM8	transcript	XM_011280531.4	protein_coding	6	c.1157-10559G>A
chrA2	143484733	C	T	PASS	intron_variant	MODIFIER	GRM8	GRM8	transcript	XM_045052712.1	protein_coding	4	c.446-10559G>A
chrA2	143484733	C	T	PASS	intron_variant	MODIFIER	GRM8	GRM8	transcript	XM_019825760.3	protein_coding	6	c.1157-10559G>A
chrA2	143484733	C	T	PASS	intron_variant	MODIFIER	GRM8	GRM8	transcript	XM_019825764.3	protein_coding	6	c.1157-10559G>A
chrA2	143484733	C	T	PASS	intron_variant	MODIFIER	GRM8	GRM8	transcript	XM_019825761.3	protein_coding	6	c.1157-10559G>A
chrA2	143484733	C	T	PASS	intron_variant	MODIFIER	GRM8	GRM8	transcript	XM_045052711.1	protein_coding	6	c.1157-10559G>A
chrA2	143484733	C	T	PASS	intron_variant	MODIFIER	GRM8	GRM8	transcript	XM_045052713.1	protein_coding	6	c.1157-10559G>A
chrA2	143484888	G	A	PASS	intron_variant	MODIFIER	GRM8	GRM8	transcript	XM_011280531.4	protein_coding	6	c.1157-10714C>T
chrA2	143484888	G	A	PASS	intron_variant	MODIFIER	GRM8	GRM8	transcript	XM_045052712.1	protein_coding	4	c.446-10714C>T
chrA2	143484888	G	A	PASS	intron_variant	MODIFIER	GRM8	GRM8	transcript	XM_019825760.3	protein_coding	6	c.1157-10714C>T
chrA2	143484888	G	A	PASS	intron_variant	MODIFIER	GRM8	GRM8	transcript	XM_019825764.3	protein_coding	6	c.1157-10714C>T
chrA2	143484888	G	A	PASS	intron_variant	MODIFIER	GRM8	GRM8	transcript	XM_019825761.3	protein_coding	6	c.1157-10714C>T
chrA2	143484888	G	A	PASS	intron_variant	MODIFIER	GRM8	GRM8	transcript	XM_045052711.1	protein_coding	6	c.1157-10714C>T
chrA2	143484888	G	A	PASS	intron_variant	MODIFIER	GRM8	GRM8	transcript	XM_045052713.1	protein_coding	6	c.1157-10714C>T
chrA2	143486442	C	T	PASS	intron_variant	MODIFIER	GRM8	GRM8	transcript	XM_011280531.4	protein_coding	6	c.1157-12268G>A
chrA2	143486442	C	T	PASS	intron_variant	MODIFIER	GRM8	GRM8	transcript	XM_045052712.1	protein_coding	4	c.446-12268G>A
chrA2	143486442	C	T	PASS	intron_variant	MODIFIER	GRM8	GRM8	transcript	XM_019825760.3	protein_coding	6	c.1157-12268G>A
chrA2	143486442	C	T	PASS	intron_variant	MODIFIER	GRM8	GRM8	transcript	XM_019825764.3	protein_coding	6	c.1157-12268G>A
chrA2	143486442	C	T	PASS	intron_variant	MODIFIER	GRM8	GRM8	transcript	XM_019825761.3	protein_coding	6	c.1157-12268G>A
chrA2	143486442	C	T	PASS	intron_variant	MODIFIER	GRM8	GRM8	transcript	XM_045052711.1	protein_coding	6	c.1157-12268G>A
chrA2	143486442	C	T	PASS	intron_variant	MODIFIER	GRM8	GRM8	transcript	XM_045052713.1	protein_coding	6	c.1157-12268G>A
chrA2	143487732	T	G	PASS	intron_variant	MODIFIER	GRM8	GRM8	transcript	XM_011280531.4	protein_coding	6	c.1157-13558A>C
chrA2	143487732	T	G	PASS	intron_variant	MODIFIER	GRM8	GRM8	transcript	XM_045052712.1	protein_coding	4	c.446-13558A>C
chrA2	143487732	T	G	PASS	intron_variant	MODIFIER	GRM8	GRM8	transcript	XM_019825760.3	protein_coding	6	c.1157-13558A>C
chrA2	143487732	T	G	PASS	intron_variant	MODIFIER	GRM8	GRM8	transcript	XM_019825764.3	protein_coding	6	c.1157-13558A>C
chrA2	143487732	T	G	PASS	intron_variant	MODIFIER	GRM8	GRM8	transcript	XM_019825761.3	protein_coding	6	c.1157-13558A>C
chrA2	143487732	T	G	PASS	intron_variant	MODIFIER	GRM8	GRM8	transcript	XM_045052711.1	protein_coding	6	c.1157-13558A>C
chrA2	143487732	T	G	PASS	intron_variant	MODIFIER	GRM8	GRM8	transcript	XM_045052713.1	protein_coding	6	c.1157-13558A>C
chrA2	143488511	T	C	PASS	intron_variant	MODIFIER	GRM8	GRM8	transcript	XM_011280531.4	protein_coding	6	c.1157-14337A>G
chrA2	143488511	T	C	PASS	intron_variant	MODIFIER	GRM8	GRM8	transcript	XM_045052712.1	protein_coding	4	c.446-14337A>G
chrA2	143488511	T	C	PASS	intron_variant	MODIFIER	GRM8	GRM8	transcript	XM_019825760.3	protein_coding	6	c.1157-14337A>G
chrA2	143488511	T	C	PASS	intron_variant	MODIFIER	GRM8	GRM8	transcript	XM_019825764.3	protein_coding	6	c.1157-14337A>G
chrA2	143488511	T	C	PASS	intron_variant	MODIFIER	GRM8	GRM8	transcript	XM_019825761.3	protein_coding	6	c.1157-14337A>G
chrA2	143488511	T	C	PASS	intron_variant	MODIFIER	GRM8	GRM8	transcript	XM_045052711.1	protein_coding	6	c.1157-14337A>G
chrA2	143488511	T	C	PASS	intron_variant	MODIFIER	GRM8	GRM8	transcript	XM_045052713.1	protein_coding	6	c.1157-14337A>G
chrA2	143489084	T	G	PASS	intron_variant	MODIFIER	GRM8	GRM8	transcript	XM_011280531.4	protein_coding	6	c.1157-14910A>C
chrA2	143489084	T	G	PASS	intron_variant	MODIFIER	GRM8	GRM8	transcript	XM_045052712.1	protein_coding	4	c.446-14910A>C
chrA2	143489084	T	G	PASS	intron_variant	MODIFIER	GRM8	GRM8	transcript	XM_019825760.3	protein_coding	6	c.1157-14910A>C
chrA2	143489084	T	G	PASS	intron_variant	MODIFIER	GRM8	GRM8	transcript	XM_019825764.3	protein_coding	6	c.1157-14910A>C
chrA2	143489084	T	G	PASS	intron_variant	MODIFIER	GRM8	GRM8	transcript	XM_019825761.3	protein_coding	6	c.1157-14910A>C
chrA2	143489084	T	G	PASS	intron_variant	MODIFIER	GRM8	GRM8	transcript	XM_045052711.1	protein_coding	6	c.1157-14910A>C
chrA2	143489084	T	G	PASS	intron_variant	MODIFIER	GRM8	GRM8	transcript	XM_045052713.1	protein_coding	6	c.1157-14910A>C
chrA2	143489137	G	GACC	PASS	intron_variant	MODIFIER	GRM8	GRM8	transcript	XM_011280531.4	protein_coding	6	c.1157-14964_1157-14963insGGT
chrA2	143489137	G	GACC	PASS	intron_variant	MODIFIER	GRM8	GRM8	transcript	XM_045052712.1	protein_coding	4	c.446-14964_446-14963insGGT
chrA2	143489137	G	GACC	PASS	intron_variant	MODIFIER	GRM8	GRM8	transcript	XM_019825760.3	protein_coding	6	c.1157-14964_1157-14963insGGT
chrA2	143489137	G	GACC	PASS	intron_variant	MODIFIER	GRM8	GRM8	transcript	XM_019825764.3	protein_coding	6	c.1157-14964_1157-14963insGGT
chrA2	143489137	G	GACC	PASS	intron_variant	MODIFIER	GRM8	GRM8	transcript	XM_019825761.3	protein_coding	6	c.1157-14964_1157-14963insGGT
chrA2	143489137	G	GACC	PASS	intron_variant	MODIFIER	GRM8	GRM8	transcript	XM_045052711.1	protein_coding	6	c.1157-14964_1157-14963insGGT
chrA2	143489137	G	GACC	PASS	intron_variant	MODIFIER	GRM8	GRM8	transcript	XM_045052713.1	protein_coding	6	c.1157-14964_1157-14963insGGT
chrA2	143489172	G	A	PASS	intron_variant	MODIFIER	GRM8	GRM8	transcript	XM_011280531.4	protein_coding	6	c.1157-14998C>T
chrA2	143489172	G	A	PASS	intron_variant	MODIFIER	GRM8	GRM8	transcript	XM_045052712.1	protein_coding	4	c.446-14998C>T
chrA2	143489172	G	A	PASS	intron_variant	MODIFIER	GRM8	GRM8	transcript	XM_019825760.3	protein_coding	6	c.1157-14998C>T
chrA2	143489172	G	A	PASS	intron_variant	MODIFIER	GRM8	GRM8	transcript	XM_019825764.3	protein_coding	6	c.1157-14998C>T
chrA2	143489172	G	A	PASS	intron_variant	MODIFIER	GRM8	GRM8	transcript	XM_019825761.3	protein_coding	6	c.1157-14998C>T
chrA2	143489172	G	A	PASS	intron_variant	MODIFIER	GRM8	GRM8	transcript	XM_045052711.1	protein_coding	6	c.1157-14998C>T
chrA2	143489172	G	A	PASS	intron_variant	MODIFIER	GRM8	GRM8	transcript	XM_045052713.1	protein_coding	6	c.1157-14998C>T
chrA2	143489365	G	T	PASS	intron_variant	MODIFIER	GRM8	GRM8	transcript	XM_011280531.4	protein_coding	6	c.1157-15191C>A
chrA2	143489365	G	T	PASS	intron_variant	MODIFIER	GRM8	GRM8	transcript	XM_045052712.1	protein_coding	4	c.446-15191C>A
chrA2	143489365	G	T	PASS	intron_variant	MODIFIER	GRM8	GRM8	transcript	XM_019825760.3	protein_coding	6	c.1157-15191C>A
chrA2	143489365	G	T	PASS	intron_variant	MODIFIER	GRM8	GRM8	transcript	XM_019825764.3	protein_coding	6	c.1157-15191C>A
chrA2	143489365	G	T	PASS	intron_variant	MODIFIER	GRM8	GRM8	transcript	XM_019825761.3	protein_coding	6	c.1157-15191C>A
chrA2	143489365	G	T	PASS	intron_variant	MODIFIER	GRM8	GRM8	transcript	XM_045052711.1	protein_coding	6	c.1157-15191C>A
chrA2	143489365	G	T	PASS	intron_variant	MODIFIER	GRM8	GRM8	transcript	XM_045052713.1	protein_coding	6	c.1157-15191C>A
chrA2	143491192	G	A	PASS	intron_variant	MODIFIER	GRM8	GRM8	transcript	XM_011280531.4	protein_coding	6	c.1157-17018C>T
chrA2	143491192	G	A	PASS	intron_variant	MODIFIER	GRM8	GRM8	transcript	XM_045052712.1	protein_coding	4	c.446-17018C>T
chrA2	143491192	G	A	PASS	intron_variant	MODIFIER	GRM8	GRM8	transcript	XM_019825760.3	protein_coding	6	c.1157-17018C>T
chrA2	143491192	G	A	PASS	intron_variant	MODIFIER	GRM8	GRM8	transcript	XM_019825764.3	protein_coding	6	c.1157-17018C>T
chrA2	143491192	G	A	PASS	intron_variant	MODIFIER	GRM8	GRM8	transcript	XM_019825761.3	protein_coding	6	c.1157-17018C>T
chrA2	143491192	G	A	PASS	intron_variant	MODIFIER	GRM8	GRM8	transcript	XM_045052711.1	protein_coding	6	c.1157-17018C>T
chrA2	143491192	G	A	PASS	intron_variant	MODIFIER	GRM8	GRM8	transcript	XM_045052713.1	protein_coding	6	c.1157-17018C>T
chrA2	143491924	T	G	PASS	intron_variant	MODIFIER	GRM8	GRM8	transcript	XM_011280531.4	protein_coding	6	c.1157-17750A>C
chrA2	143491924	T	G	PASS	intron_variant	MODIFIER	GRM8	GRM8	transcript	XM_045052712.1	protein_coding	4	c.446-17750A>C
chrA2	143491924	T	G	PASS	intron_variant	MODIFIER	GRM8	GRM8	transcript	XM_019825760.3	protein_coding	6	c.1157-17750A>C
chrA2	143491924	T	G	PASS	intron_variant	MODIFIER	GRM8	GRM8	transcript	XM_019825764.3	protein_coding	6	c.1157-17750A>C
chrA2	143491924	T	G	PASS	intron_variant	MODIFIER	GRM8	GRM8	transcript	XM_019825761.3	protein_coding	6	c.1157-17750A>C
chrA2	143491924	T	G	PASS	intron_variant	MODIFIER	GRM8	GRM8	transcript	XM_045052711.1	protein_coding	6	c.1157-17750A>C
chrA2	143491924	T	G	PASS	intron_variant	MODIFIER	GRM8	GRM8	transcript	XM_045052713.1	protein_coding	6	c.1157-17750A>C
chrA2	143495799	C	CCA	PASS	intron_variant	MODIFIER	GRM8	GRM8	transcript	XM_011280531.4	protein_coding	6	c.1157-21626_1157-21625insTG
chrA2	143495799	C	CCA	PASS	intron_variant	MODIFIER	GRM8	GRM8	transcript	XM_045052712.1	protein_coding	4	c.446-21626_446-21625insTG
chrA2	143495799	C	CCA	PASS	intron_variant	MODIFIER	GRM8	GRM8	transcript	XM_019825760.3	protein_coding	6	c.1157-21626_1157-21625insTG
chrA2	143495799	C	CCA	PASS	intron_variant	MODIFIER	GRM8	GRM8	transcript	XM_019825764.3	protein_coding	6	c.1157-21626_1157-21625insTG
chrA2	143495799	C	CCA	PASS	intron_variant	MODIFIER	GRM8	GRM8	transcript	XM_019825761.3	protein_coding	6	c.1157-21626_1157-21625insTG
chrA2	143495799	C	CCA	PASS	intron_variant	MODIFIER	GRM8	GRM8	transcript	XM_045052711.1	protein_coding	6	c.1157-21626_1157-21625insTG
chrA2	143495799	C	CCA	PASS	intron_variant	MODIFIER	GRM8	GRM8	transcript	XM_045052713.1	protein_coding	6	c.1157-21626_1157-21625insTG
chrA2	143501313	T	G	PASS	intron_variant	MODIFIER	GRM8	GRM8	transcript	XM_011280531.4	protein_coding	6	c.1157-27139A>C
chrA2	143501313	T	G	PASS	intron_variant	MODIFIER	GRM8	GRM8	transcript	XM_045052712.1	protein_coding	4	c.446-27139A>C
chrA2	143501313	T	G	PASS	intron_variant	MODIFIER	GRM8	GRM8	transcript	XM_019825760.3	protein_coding	6	c.1157-27139A>C
chrA2	143501313	T	G	PASS	intron_variant	MODIFIER	GRM8	GRM8	transcript	XM_019825764.3	protein_coding	6	c.1157-27139A>C
chrA2	143501313	T	G	PASS	intron_variant	MODIFIER	GRM8	GRM8	transcript	XM_019825761.3	protein_coding	6	c.1157-27139A>C
chrA2	143501313	T	G	PASS	intron_variant	MODIFIER	GRM8	GRM8	transcript	XM_045052711.1	protein_coding	6	c.1157-27139A>C
chrA2	143501313	T	G	PASS	intron_variant	MODIFIER	GRM8	GRM8	transcript	XM_045052713.1	protein_coding	6	c.1157-27139A>C
chrA2	143502983	A	G	PASS	intron_variant	MODIFIER	GRM8	GRM8	transcript	XM_011280531.4	protein_coding	6	c.1157-28809T>C
chrA2	143502983	A	G	PASS	intron_variant	MODIFIER	GRM8	GRM8	transcript	XM_045052712.1	protein_coding	4	c.446-28809T>C
chrA2	143502983	A	G	PASS	intron_variant	MODIFIER	GRM8	GRM8	transcript	XM_019825760.3	protein_coding	6	c.1157-28809T>C
chrA2	143502983	A	G	PASS	intron_variant	MODIFIER	GRM8	GRM8	transcript	XM_019825764.3	protein_coding	6	c.1157-28809T>C
chrA2	143502983	A	G	PASS	intron_variant	MODIFIER	GRM8	GRM8	transcript	XM_019825761.3	protein_coding	6	c.1157-28809T>C
chrA2	143502983	A	G	PASS	intron_variant	MODIFIER	GRM8	GRM8	transcript	XM_045052711.1	protein_coding	6	c.1157-28809T>C
chrA2	143502983	A	G	PASS	intron_variant	MODIFIER	GRM8	GRM8	transcript	XM_045052713.1	protein_coding	6	c.1157-28809T>C
chrA2	143507370	C	G	PASS	intron_variant	MODIFIER	GRM8	GRM8	transcript	XM_011280531.4	protein_coding	6	c.1157-33196G>C
chrA2	143507370	C	G	PASS	intron_variant	MODIFIER	GRM8	GRM8	transcript	XM_045052712.1	protein_coding	4	c.446-33196G>C
chrA2	143507370	C	G	PASS	intron_variant	MODIFIER	GRM8	GRM8	transcript	XM_019825760.3	protein_coding	6	c.1157-33196G>C
chrA2	143507370	C	G	PASS	intron_variant	MODIFIER	GRM8	GRM8	transcript	XM_019825764.3	protein_coding	6	c.1157-33196G>C
chrA2	143507370	C	G	PASS	intron_variant	MODIFIER	GRM8	GRM8	transcript	XM_019825761.3	protein_coding	6	c.1157-33196G>C
chrA2	143507370	C	G	PASS	intron_variant	MODIFIER	GRM8	GRM8	transcript	XM_045052711.1	protein_coding	6	c.1157-33196G>C
chrA2	143507370	C	G	PASS	intron_variant	MODIFIER	GRM8	GRM8	transcript	XM_045052713.1	protein_coding	6	c.1157-33196G>C
chrA2	143514051	C	T	PASS	intron_variant	MODIFIER	GRM8	GRM8	transcript	XM_011280531.4	protein_coding	6	c.1157-39877G>A
chrA2	143514051	C	T	PASS	intron_variant	MODIFIER	GRM8	GRM8	transcript	XM_045052712.1	protein_coding	4	c.446-39877G>A
chrA2	143514051	C	T	PASS	intron_variant	MODIFIER	GRM8	GRM8	transcript	XM_019825760.3	protein_coding	6	c.1157-39877G>A
chrA2	143514051	C	T	PASS	intron_variant	MODIFIER	GRM8	GRM8	transcript	XM_019825764.3	protein_coding	6	c.1157-39877G>A
chrA2	143514051	C	T	PASS	intron_variant	MODIFIER	GRM8	GRM8	transcript	XM_019825761.3	protein_coding	6	c.1157-39877G>A
chrA2	143514051	C	T	PASS	intron_variant	MODIFIER	GRM8	GRM8	transcript	XM_045052711.1	protein_coding	6	c.1157-39877G>A
chrA2	143514051	C	T	PASS	intron_variant	MODIFIER	GRM8	GRM8	transcript	XM_045052713.1	protein_coding	6	c.1157-39877G>A
chrA2	143516526	G	C	PASS	intron_variant	MODIFIER	GRM8	GRM8	transcript	XM_011280531.4	protein_coding	6	c.1157-42352C>G
chrA2	143516526	G	C	PASS	intron_variant	MODIFIER	GRM8	GRM8	transcript	XM_045052712.1	protein_coding	4	c.446-42352C>G
chrA2	143516526	G	C	PASS	intron_variant	MODIFIER	GRM8	GRM8	transcript	XM_019825760.3	protein_coding	6	c.1157-42352C>G
chrA2	143516526	G	C	PASS	intron_variant	MODIFIER	GRM8	GRM8	transcript	XM_019825764.3	protein_coding	6	c.1157-42352C>G
chrA2	143516526	G	C	PASS	intron_variant	MODIFIER	GRM8	GRM8	transcript	XM_019825761.3	protein_coding	6	c.1157-42352C>G
chrA2	143516526	G	C	PASS	intron_variant	MODIFIER	GRM8	GRM8	transcript	XM_045052711.1	protein_coding	6	c.1157-42352C>G
chrA2	143516526	G	C	PASS	intron_variant	MODIFIER	GRM8	GRM8	transcript	XM_045052713.1	protein_coding	6	c.1157-42352C>G
chrA2	143517761	A	T	PASS	intron_variant	MODIFIER	GRM8	GRM8	transcript	XM_011280531.4	protein_coding	6	c.1157-43587T>A
chrA2	143517761	A	T	PASS	intron_variant	MODIFIER	GRM8	GRM8	transcript	XM_045052712.1	protein_coding	4	c.446-43587T>A
chrA2	143517761	A	T	PASS	intron_variant	MODIFIER	GRM8	GRM8	transcript	XM_019825760.3	protein_coding	6	c.1157-43587T>A
chrA2	143517761	A	T	PASS	intron_variant	MODIFIER	GRM8	GRM8	transcript	XM_019825764.3	protein_coding	6	c.1157-43587T>A
chrA2	143517761	A	T	PASS	intron_variant	MODIFIER	GRM8	GRM8	transcript	XM_019825761.3	protein_coding	6	c.1157-43587T>A
chrA2	143517761	A	T	PASS	intron_variant	MODIFIER	GRM8	GRM8	transcript	XM_045052711.1	protein_coding	6	c.1157-43587T>A
chrA2	143517761	A	T	PASS	intron_variant	MODIFIER	GRM8	GRM8	transcript	XM_045052713.1	protein_coding	6	c.1157-43587T>A
chrA2	143525715	C	A	PASS	intron_variant	MODIFIER	GRM8	GRM8	transcript	XM_011280531.4	protein_coding	6	c.1157-51541G>T
chrA2	143525715	C	A	PASS	intron_variant	MODIFIER	GRM8	GRM8	transcript	XM_045052712.1	protein_coding	4	c.446-51541G>T
chrA2	143525715	C	A	PASS	intron_variant	MODIFIER	GRM8	GRM8	transcript	XM_019825760.3	protein_coding	6	c.1157-51541G>T
chrA2	143525715	C	A	PASS	intron_variant	MODIFIER	GRM8	GRM8	transcript	XM_019825764.3	protein_coding	6	c.1157-51541G>T
chrA2	143525715	C	A	PASS	intron_variant	MODIFIER	GRM8	GRM8	transcript	XM_019825761.3	protein_coding	6	c.1157-51541G>T
chrA2	143525715	C	A	PASS	intron_variant	MODIFIER	GRM8	GRM8	transcript	XM_045052711.1	protein_coding	6	c.1157-51541G>T
chrA2	143525715	C	A	PASS	intron_variant	MODIFIER	GRM8	GRM8	transcript	XM_045052713.1	protein_coding	6	c.1157-51541G>T
chrA2	143526888	C	T	PASS	intron_variant	MODIFIER	GRM8	GRM8	transcript	XM_011280531.4	protein_coding	6	c.1157-52714G>A
chrA2	143526888	C	T	PASS	intron_variant	MODIFIER	GRM8	GRM8	transcript	XM_045052712.1	protein_coding	4	c.446-52714G>A
chrA2	143526888	C	T	PASS	intron_variant	MODIFIER	GRM8	GRM8	transcript	XM_019825760.3	protein_coding	6	c.1157-52714G>A
chrA2	143526888	C	T	PASS	intron_variant	MODIFIER	GRM8	GRM8	transcript	XM_019825764.3	protein_coding	6	c.1157-52714G>A
chrA2	143526888	C	T	PASS	intron_variant	MODIFIER	GRM8	GRM8	transcript	XM_019825761.3	protein_coding	6	c.1157-52714G>A
chrA2	143526888	C	T	PASS	intron_variant	MODIFIER	GRM8	GRM8	transcript	XM_045052711.1	protein_coding	6	c.1157-52714G>A
chrA2	143526888	C	T	PASS	intron_variant	MODIFIER	GRM8	GRM8	transcript	XM_045052713.1	protein_coding	6	c.1157-52714G>A
chrA2	143526916	T	C	PASS	intron_variant	MODIFIER	GRM8	GRM8	transcript	XM_011280531.4	protein_coding	6	c.1157-52742A>G
chrA2	143526916	T	C	PASS	intron_variant	MODIFIER	GRM8	GRM8	transcript	XM_045052712.1	protein_coding	4	c.446-52742A>G
chrA2	143526916	T	C	PASS	intron_variant	MODIFIER	GRM8	GRM8	transcript	XM_019825760.3	protein_coding	6	c.1157-52742A>G
chrA2	143526916	T	C	PASS	intron_variant	MODIFIER	GRM8	GRM8	transcript	XM_019825764.3	protein_coding	6	c.1157-52742A>G
chrA2	143526916	T	C	PASS	intron_variant	MODIFIER	GRM8	GRM8	transcript	XM_019825761.3	protein_coding	6	c.1157-52742A>G
chrA2	143526916	T	C	PASS	intron_variant	MODIFIER	GRM8	GRM8	transcript	XM_045052711.1	protein_coding	6	c.1157-52742A>G
chrA2	143526916	T	C	PASS	intron_variant	MODIFIER	GRM8	GRM8	transcript	XM_045052713.1	protein_coding	6	c.1157-52742A>G
chrA2	143527317	AGAGAAAGAGAGAGAGAGG	A	PASS	intron_variant	MODIFIER	GRM8	GRM8	transcript	XM_011280531.4	protein_coding	6	c.1157-53161_1157-53144delCCTCTCTCTCTCTTTCTC
chrA2	143527317	AGAGAAAGAGAGAGAGAGG	A	PASS	intron_variant	MODIFIER	GRM8	GRM8	transcript	XM_045052712.1	protein_coding	4	c.446-53161_446-53144delCCTCTCTCTCTCTTTCTC
chrA2	143527317	AGAGAAAGAGAGAGAGAGG	A	PASS	intron_variant	MODIFIER	GRM8	GRM8	transcript	XM_019825760.3	protein_coding	6	c.1157-53161_1157-53144delCCTCTCTCTCTCTTTCTC
chrA2	143527317	AGAGAAAGAGAGAGAGAGG	A	PASS	intron_variant	MODIFIER	GRM8	GRM8	transcript	XM_019825764.3	protein_coding	6	c.1157-53161_1157-53144delCCTCTCTCTCTCTTTCTC
chrA2	143527317	AGAGAAAGAGAGAGAGAGG	A	PASS	intron_variant	MODIFIER	GRM8	GRM8	transcript	XM_019825761.3	protein_coding	6	c.1157-53161_1157-53144delCCTCTCTCTCTCTTTCTC
chrA2	143527317	AGAGAAAGAGAGAGAGAGG	A	PASS	intron_variant	MODIFIER	GRM8	GRM8	transcript	XM_045052711.1	protein_coding	6	c.1157-53161_1157-53144delCCTCTCTCTCTCTTTCTC
chrA2	143527317	AGAGAAAGAGAGAGAGAGG	A	PASS	intron_variant	MODIFIER	GRM8	GRM8	transcript	XM_045052713.1	protein_coding	6	c.1157-53161_1157-53144delCCTCTCTCTCTCTTTCTC
chrA2	143527347	A	G	PASS	intron_variant	MODIFIER	GRM8	GRM8	transcript	XM_011280531.4	protein_coding	6	c.1157-53173T>C
chrA2	143527347	A	G	PASS	intron_variant	MODIFIER	GRM8	GRM8	transcript	XM_045052712.1	protein_coding	4	c.446-53173T>C
chrA2	143527347	A	G	PASS	intron_variant	MODIFIER	GRM8	GRM8	transcript	XM_019825760.3	protein_coding	6	c.1157-53173T>C
chrA2	143527347	A	G	PASS	intron_variant	MODIFIER	GRM8	GRM8	transcript	XM_019825764.3	protein_coding	6	c.1157-53173T>C
chrA2	143527347	A	G	PASS	intron_variant	MODIFIER	GRM8	GRM8	transcript	XM_019825761.3	protein_coding	6	c.1157-53173T>C
chrA2	143527347	A	G	PASS	intron_variant	MODIFIER	GRM8	GRM8	transcript	XM_045052711.1	protein_coding	6	c.1157-53173T>C
chrA2	143527347	A	G	PASS	intron_variant	MODIFIER	GRM8	GRM8	transcript	XM_045052713.1	protein_coding	6	c.1157-53173T>C
chrA2	143527352	G	A	PASS	intron_variant	MODIFIER	GRM8	GRM8	transcript	XM_011280531.4	protein_coding	6	c.1157-53178C>T
chrA2	143527352	G	A	PASS	intron_variant	MODIFIER	GRM8	GRM8	transcript	XM_045052712.1	protein_coding	4	c.446-53178C>T
chrA2	143527352	G	A	PASS	intron_variant	MODIFIER	GRM8	GRM8	transcript	XM_019825760.3	protein_coding	6	c.1157-53178C>T
chrA2	143527352	G	A	PASS	intron_variant	MODIFIER	GRM8	GRM8	transcript	XM_019825764.3	protein_coding	6	c.1157-53178C>T
chrA2	143527352	G	A	PASS	intron_variant	MODIFIER	GRM8	GRM8	transcript	XM_019825761.3	protein_coding	6	c.1157-53178C>T
chrA2	143527352	G	A	PASS	intron_variant	MODIFIER	GRM8	GRM8	transcript	XM_045052711.1	protein_coding	6	c.1157-53178C>T
chrA2	143527352	G	A	PASS	intron_variant	MODIFIER	GRM8	GRM8	transcript	XM_045052713.1	protein_coding	6	c.1157-53178C>T
chrA2	143527429	G	T	PASS	intron_variant	MODIFIER	GRM8	GRM8	transcript	XM_011280531.4	protein_coding	6	c.1157-53255C>A
chrA2	143527429	G	T	PASS	intron_variant	MODIFIER	GRM8	GRM8	transcript	XM_045052712.1	protein_coding	4	c.446-53255C>A
chrA2	143527429	G	T	PASS	intron_variant	MODIFIER	GRM8	GRM8	transcript	XM_019825760.3	protein_coding	6	c.1157-53255C>A
chrA2	143527429	G	T	PASS	intron_variant	MODIFIER	GRM8	GRM8	transcript	XM_019825764.3	protein_coding	6	c.1157-53255C>A
chrA2	143527429	G	T	PASS	intron_variant	MODIFIER	GRM8	GRM8	transcript	XM_019825761.3	protein_coding	6	c.1157-53255C>A
chrA2	143527429	G	T	PASS	intron_variant	MODIFIER	GRM8	GRM8	transcript	XM_045052711.1	protein_coding	6	c.1157-53255C>A
chrA2	143527429	G	T	PASS	intron_variant	MODIFIER	GRM8	GRM8	transcript	XM_045052713.1	protein_coding	6	c.1157-53255C>A
chrA2	143527432	T	A	PASS	intron_variant	MODIFIER	GRM8	GRM8	transcript	XM_011280531.4	protein_coding	6	c.1157-53258A>T
chrA2	143527432	T	A	PASS	intron_variant	MODIFIER	GRM8	GRM8	transcript	XM_045052712.1	protein_coding	4	c.446-53258A>T
chrA2	143527432	T	A	PASS	intron_variant	MODIFIER	GRM8	GRM8	transcript	XM_019825760.3	protein_coding	6	c.1157-53258A>T
chrA2	143527432	T	A	PASS	intron_variant	MODIFIER	GRM8	GRM8	transcript	XM_019825764.3	protein_coding	6	c.1157-53258A>T
chrA2	143527432	T	A	PASS	intron_variant	MODIFIER	GRM8	GRM8	transcript	XM_019825761.3	protein_coding	6	c.1157-53258A>T
chrA2	143527432	T	A	PASS	intron_variant	MODIFIER	GRM8	GRM8	transcript	XM_045052711.1	protein_coding	6	c.1157-53258A>T
chrA2	143527432	T	A	PASS	intron_variant	MODIFIER	GRM8	GRM8	transcript	XM_045052713.1	protein_coding	6	c.1157-53258A>T
chrA2	143527683	T	TCTATAC	PASS	intron_variant	MODIFIER	GRM8	GRM8	transcript	XM_011280531.4	protein_coding	6	c.1157-53510_1157-53509insGTATAG
chrA2	143527683	T	TCTATAC	PASS	intron_variant	MODIFIER	GRM8	GRM8	transcript	XM_045052712.1	protein_coding	4	c.446-53510_446-53509insGTATAG
chrA2	143527683	T	TCTATAC	PASS	intron_variant	MODIFIER	GRM8	GRM8	transcript	XM_019825760.3	protein_coding	6	c.1157-53510_1157-53509insGTATAG
chrA2	143527683	T	TCTATAC	PASS	intron_variant	MODIFIER	GRM8	GRM8	transcript	XM_019825764.3	protein_coding	6	c.1157-53510_1157-53509insGTATAG
chrA2	143527683	T	TCTATAC	PASS	intron_variant	MODIFIER	GRM8	GRM8	transcript	XM_019825761.3	protein_coding	6	c.1157-53510_1157-53509insGTATAG
chrA2	143527683	T	TCTATAC	PASS	intron_variant	MODIFIER	GRM8	GRM8	transcript	XM_045052711.1	protein_coding	6	c.1157-53510_1157-53509insGTATAG
chrA2	143527683	T	TCTATAC	PASS	intron_variant	MODIFIER	GRM8	GRM8	transcript	XM_045052713.1	protein_coding	6	c.1157-53510_1157-53509insGTATAG
chrA2	143527994	G	A	PASS	intron_variant	MODIFIER	GRM8	GRM8	transcript	XM_011280531.4	protein_coding	6	c.1157-53820C>T
chrA2	143527994	G	A	PASS	intron_variant	MODIFIER	GRM8	GRM8	transcript	XM_045052712.1	protein_coding	4	c.446-53820C>T
chrA2	143527994	G	A	PASS	intron_variant	MODIFIER	GRM8	GRM8	transcript	XM_019825760.3	protein_coding	6	c.1157-53820C>T
chrA2	143527994	G	A	PASS	intron_variant	MODIFIER	GRM8	GRM8	transcript	XM_019825764.3	protein_coding	6	c.1157-53820C>T
chrA2	143527994	G	A	PASS	intron_variant	MODIFIER	GRM8	GRM8	transcript	XM_019825761.3	protein_coding	6	c.1157-53820C>T
chrA2	143527994	G	A	PASS	intron_variant	MODIFIER	GRM8	GRM8	transcript	XM_045052711.1	protein_coding	6	c.1157-53820C>T
chrA2	143527994	G	A	PASS	intron_variant	MODIFIER	GRM8	GRM8	transcript	XM_045052713.1	protein_coding	6	c.1157-53820C>T
chrA2	143530484	C	T	PASS	intron_variant	MODIFIER	GRM8	GRM8	transcript	XM_011280531.4	protein_coding	6	c.1157-56310G>A
chrA2	143530484	C	T	PASS	intron_variant	MODIFIER	GRM8	GRM8	transcript	XM_045052712.1	protein_coding	4	c.446-56310G>A
chrA2	143530484	C	T	PASS	intron_variant	MODIFIER	GRM8	GRM8	transcript	XM_019825760.3	protein_coding	6	c.1157-56310G>A
chrA2	143530484	C	T	PASS	intron_variant	MODIFIER	GRM8	GRM8	transcript	XM_019825764.3	protein_coding	6	c.1157-56310G>A
chrA2	143530484	C	T	PASS	intron_variant	MODIFIER	GRM8	GRM8	transcript	XM_019825761.3	protein_coding	6	c.1157-56310G>A
chrA2	143530484	C	T	PASS	intron_variant	MODIFIER	GRM8	GRM8	transcript	XM_045052711.1	protein_coding	6	c.1157-56310G>A
chrA2	143530484	C	T	PASS	intron_variant	MODIFIER	GRM8	GRM8	transcript	XM_045052713.1	protein_coding	6	c.1157-56310G>A
chrA2	143531565	G	A	PASS	intron_variant	MODIFIER	GRM8	GRM8	transcript	XM_011280531.4	protein_coding	6	c.1157-57391C>T
chrA2	143531565	G	A	PASS	intron_variant	MODIFIER	GRM8	GRM8	transcript	XM_045052712.1	protein_coding	4	c.446-57391C>T
chrA2	143531565	G	A	PASS	intron_variant	MODIFIER	GRM8	GRM8	transcript	XM_019825760.3	protein_coding	6	c.1157-57391C>T
chrA2	143531565	G	A	PASS	intron_variant	MODIFIER	GRM8	GRM8	transcript	XM_019825764.3	protein_coding	6	c.1157-57391C>T
chrA2	143531565	G	A	PASS	intron_variant	MODIFIER	GRM8	GRM8	transcript	XM_019825761.3	protein_coding	6	c.1157-57391C>T
chrA2	143531565	G	A	PASS	intron_variant	MODIFIER	GRM8	GRM8	transcript	XM_045052711.1	protein_coding	6	c.1157-57391C>T
chrA2	143531565	G	A	PASS	intron_variant	MODIFIER	GRM8	GRM8	transcript	XM_045052713.1	protein_coding	6	c.1157-57391C>T
chrA2	143560197	G	A	PASS	intron_variant	MODIFIER	GRM8	GRM8	transcript	XM_011280531.4	protein_coding	6	c.1156+39792C>T
chrA2	143560197	G	A	PASS	intron_variant	MODIFIER	GRM8	GRM8	transcript	XM_045052712.1	protein_coding	4	c.445+39792C>T
chrA2	143560197	G	A	PASS	intron_variant	MODIFIER	GRM8	GRM8	transcript	XM_019825760.3	protein_coding	6	c.1156+39792C>T
chrA2	143560197	G	A	PASS	intron_variant	MODIFIER	GRM8	GRM8	transcript	XM_019825764.3	protein_coding	6	c.1156+39792C>T
chrA2	143560197	G	A	PASS	intron_variant	MODIFIER	GRM8	GRM8	transcript	XM_019825761.3	protein_coding	6	c.1156+39792C>T
chrA2	143560197	G	A	PASS	intron_variant	MODIFIER	GRM8	GRM8	transcript	XM_045052711.1	protein_coding	6	c.1156+39792C>T
chrA2	143560197	G	A	PASS	intron_variant	MODIFIER	GRM8	GRM8	transcript	XM_045052713.1	protein_coding	6	c.1156+39792C>T
chrA2	143582959	G	A	PASS	intron_variant	MODIFIER	GRM8	GRM8	transcript	XM_011280531.4	protein_coding	6	c.1156+17030C>T
chrA2	143582959	G	A	PASS	intron_variant	MODIFIER	GRM8	GRM8	transcript	XM_045052712.1	protein_coding	4	c.445+17030C>T
chrA2	143582959	G	A	PASS	intron_variant	MODIFIER	GRM8	GRM8	transcript	XM_019825760.3	protein_coding	6	c.1156+17030C>T
chrA2	143582959	G	A	PASS	intron_variant	MODIFIER	GRM8	GRM8	transcript	XM_019825764.3	protein_coding	6	c.1156+17030C>T
chrA2	143582959	G	A	PASS	intron_variant	MODIFIER	GRM8	GRM8	transcript	XM_019825761.3	protein_coding	6	c.1156+17030C>T
chrA2	143582959	G	A	PASS	intron_variant	MODIFIER	GRM8	GRM8	transcript	XM_045052711.1	protein_coding	6	c.1156+17030C>T
chrA2	143582959	G	A	PASS	intron_variant	MODIFIER	GRM8	GRM8	transcript	XM_045052713.1	protein_coding	6	c.1156+17030C>T
chrA2	143588018	A	G	PASS	intron_variant	MODIFIER	GRM8	GRM8	transcript	XM_011280531.4	protein_coding	6	c.1156+11971T>C
chrA2	143588018	A	G	PASS	intron_variant	MODIFIER	GRM8	GRM8	transcript	XM_045052712.1	protein_coding	4	c.445+11971T>C
chrA2	143588018	A	G	PASS	intron_variant	MODIFIER	GRM8	GRM8	transcript	XM_019825760.3	protein_coding	6	c.1156+11971T>C
chrA2	143588018	A	G	PASS	intron_variant	MODIFIER	GRM8	GRM8	transcript	XM_019825764.3	protein_coding	6	c.1156+11971T>C
chrA2	143588018	A	G	PASS	intron_variant	MODIFIER	GRM8	GRM8	transcript	XM_019825761.3	protein_coding	6	c.1156+11971T>C
chrA2	143588018	A	G	PASS	intron_variant	MODIFIER	GRM8	GRM8	transcript	XM_045052711.1	protein_coding	6	c.1156+11971T>C
chrA2	143588018	A	G	PASS	intron_variant	MODIFIER	GRM8	GRM8	transcript	XM_045052713.1	protein_coding	6	c.1156+11971T>C
chrA2	143589498	T	C	PASS	intron_variant	MODIFIER	GRM8	GRM8	transcript	XM_011280531.4	protein_coding	6	c.1156+10491A>G
chrA2	143589498	T	C	PASS	intron_variant	MODIFIER	GRM8	GRM8	transcript	XM_045052712.1	protein_coding	4	c.445+10491A>G
chrA2	143589498	T	C	PASS	intron_variant	MODIFIER	GRM8	GRM8	transcript	XM_019825760.3	protein_coding	6	c.1156+10491A>G
chrA2	143589498	T	C	PASS	intron_variant	MODIFIER	GRM8	GRM8	transcript	XM_019825764.3	protein_coding	6	c.1156+10491A>G
chrA2	143589498	T	C	PASS	intron_variant	MODIFIER	GRM8	GRM8	transcript	XM_019825761.3	protein_coding	6	c.1156+10491A>G
chrA2	143589498	T	C	PASS	intron_variant	MODIFIER	GRM8	GRM8	transcript	XM_045052711.1	protein_coding	6	c.1156+10491A>G
chrA2	143589498	T	C	PASS	intron_variant	MODIFIER	GRM8	GRM8	transcript	XM_045052713.1	protein_coding	6	c.1156+10491A>G
chrA2	143591791	C	A	PASS	intron_variant	MODIFIER	GRM8	GRM8	transcript	XM_011280531.4	protein_coding	6	c.1156+8198G>T
chrA2	143591791	C	A	PASS	intron_variant	MODIFIER	GRM8	GRM8	transcript	XM_045052712.1	protein_coding	4	c.445+8198G>T
chrA2	143591791	C	A	PASS	intron_variant	MODIFIER	GRM8	GRM8	transcript	XM_019825760.3	protein_coding	6	c.1156+8198G>T
chrA2	143591791	C	A	PASS	intron_variant	MODIFIER	GRM8	GRM8	transcript	XM_019825764.3	protein_coding	6	c.1156+8198G>T
chrA2	143591791	C	A	PASS	intron_variant	MODIFIER	GRM8	GRM8	transcript	XM_019825761.3	protein_coding	6	c.1156+8198G>T
chrA2	143591791	C	A	PASS	intron_variant	MODIFIER	GRM8	GRM8	transcript	XM_045052711.1	protein_coding	6	c.1156+8198G>T
chrA2	143591791	C	A	PASS	intron_variant	MODIFIER	GRM8	GRM8	transcript	XM_045052713.1	protein_coding	6	c.1156+8198G>T
chrA2	143592324	A	G	PASS	intron_variant	MODIFIER	GRM8	GRM8	transcript	XM_011280531.4	protein_coding	6	c.1156+7665T>C
chrA2	143592324	A	G	PASS	intron_variant	MODIFIER	GRM8	GRM8	transcript	XM_045052712.1	protein_coding	4	c.445+7665T>C
chrA2	143592324	A	G	PASS	intron_variant	MODIFIER	GRM8	GRM8	transcript	XM_019825760.3	protein_coding	6	c.1156+7665T>C
chrA2	143592324	A	G	PASS	intron_variant	MODIFIER	GRM8	GRM8	transcript	XM_019825764.3	protein_coding	6	c.1156+7665T>C
chrA2	143592324	A	G	PASS	intron_variant	MODIFIER	GRM8	GRM8	transcript	XM_019825761.3	protein_coding	6	c.1156+7665T>C
chrA2	143592324	A	G	PASS	intron_variant	MODIFIER	GRM8	GRM8	transcript	XM_045052711.1	protein_coding	6	c.1156+7665T>C
chrA2	143592324	A	G	PASS	intron_variant	MODIFIER	GRM8	GRM8	transcript	XM_045052713.1	protein_coding	6	c.1156+7665T>C
chrA2	143592618	T	G	PASS	intron_variant	MODIFIER	GRM8	GRM8	transcript	XM_011280531.4	protein_coding	6	c.1156+7371A>C
chrA2	143592618	T	G	PASS	intron_variant	MODIFIER	GRM8	GRM8	transcript	XM_045052712.1	protein_coding	4	c.445+7371A>C
chrA2	143592618	T	G	PASS	intron_variant	MODIFIER	GRM8	GRM8	transcript	XM_019825760.3	protein_coding	6	c.1156+7371A>C
chrA2	143592618	T	G	PASS	intron_variant	MODIFIER	GRM8	GRM8	transcript	XM_019825764.3	protein_coding	6	c.1156+7371A>C
chrA2	143592618	T	G	PASS	intron_variant	MODIFIER	GRM8	GRM8	transcript	XM_019825761.3	protein_coding	6	c.1156+7371A>C
chrA2	143592618	T	G	PASS	intron_variant	MODIFIER	GRM8	GRM8	transcript	XM_045052711.1	protein_coding	6	c.1156+7371A>C
chrA2	143592618	T	G	PASS	intron_variant	MODIFIER	GRM8	GRM8	transcript	XM_045052713.1	protein_coding	6	c.1156+7371A>C
chrA2	143593158	G	A	PASS	intron_variant	MODIFIER	GRM8	GRM8	transcript	XM_011280531.4	protein_coding	6	c.1156+6831C>T
chrA2	143593158	G	A	PASS	intron_variant	MODIFIER	GRM8	GRM8	transcript	XM_045052712.1	protein_coding	4	c.445+6831C>T
chrA2	143593158	G	A	PASS	intron_variant	MODIFIER	GRM8	GRM8	transcript	XM_019825760.3	protein_coding	6	c.1156+6831C>T
chrA2	143593158	G	A	PASS	intron_variant	MODIFIER	GRM8	GRM8	transcript	XM_019825764.3	protein_coding	6	c.1156+6831C>T
chrA2	143593158	G	A	PASS	intron_variant	MODIFIER	GRM8	GRM8	transcript	XM_019825761.3	protein_coding	6	c.1156+6831C>T
chrA2	143593158	G	A	PASS	intron_variant	MODIFIER	GRM8	GRM8	transcript	XM_045052711.1	protein_coding	6	c.1156+6831C>T
chrA2	143593158	G	A	PASS	intron_variant	MODIFIER	GRM8	GRM8	transcript	XM_045052713.1	protein_coding	6	c.1156+6831C>T
chrA2	143595479	C	T	PASS	intron_variant	MODIFIER	GRM8	GRM8	transcript	XM_011280531.4	protein_coding	6	c.1156+4510G>A
chrA2	143595479	C	T	PASS	intron_variant	MODIFIER	GRM8	GRM8	transcript	XM_045052712.1	protein_coding	4	c.445+4510G>A
chrA2	143595479	C	T	PASS	intron_variant	MODIFIER	GRM8	GRM8	transcript	XM_019825760.3	protein_coding	6	c.1156+4510G>A
chrA2	143595479	C	T	PASS	intron_variant	MODIFIER	GRM8	GRM8	transcript	XM_019825764.3	protein_coding	6	c.1156+4510G>A
chrA2	143595479	C	T	PASS	intron_variant	MODIFIER	GRM8	GRM8	transcript	XM_019825761.3	protein_coding	6	c.1156+4510G>A
chrA2	143595479	C	T	PASS	intron_variant	MODIFIER	GRM8	GRM8	transcript	XM_045052711.1	protein_coding	6	c.1156+4510G>A
chrA2	143595479	C	T	PASS	intron_variant	MODIFIER	GRM8	GRM8	transcript	XM_045052713.1	protein_coding	6	c.1156+4510G>A
chrA2	143596070	G	A	PASS	intron_variant	MODIFIER	GRM8	GRM8	transcript	XM_011280531.4	protein_coding	6	c.1156+3919C>T
chrA2	143596070	G	A	PASS	intron_variant	MODIFIER	GRM8	GRM8	transcript	XM_045052712.1	protein_coding	4	c.445+3919C>T
chrA2	143596070	G	A	PASS	intron_variant	MODIFIER	GRM8	GRM8	transcript	XM_019825760.3	protein_coding	6	c.1156+3919C>T
chrA2	143596070	G	A	PASS	intron_variant	MODIFIER	GRM8	GRM8	transcript	XM_019825764.3	protein_coding	6	c.1156+3919C>T
chrA2	143596070	G	A	PASS	intron_variant	MODIFIER	GRM8	GRM8	transcript	XM_019825761.3	protein_coding	6	c.1156+3919C>T
chrA2	143596070	G	A	PASS	intron_variant	MODIFIER	GRM8	GRM8	transcript	XM_045052711.1	protein_coding	6	c.1156+3919C>T
chrA2	143596070	G	A	PASS	intron_variant	MODIFIER	GRM8	GRM8	transcript	XM_045052713.1	protein_coding	6	c.1156+3919C>T
chrA2	143596743	G	C	PASS	intron_variant	MODIFIER	GRM8	GRM8	transcript	XM_011280531.4	protein_coding	6	c.1156+3246C>G
chrA2	143596743	G	C	PASS	intron_variant	MODIFIER	GRM8	GRM8	transcript	XM_045052712.1	protein_coding	4	c.445+3246C>G
chrA2	143596743	G	C	PASS	intron_variant	MODIFIER	GRM8	GRM8	transcript	XM_019825760.3	protein_coding	6	c.1156+3246C>G
chrA2	143596743	G	C	PASS	intron_variant	MODIFIER	GRM8	GRM8	transcript	XM_019825764.3	protein_coding	6	c.1156+3246C>G
chrA2	143596743	G	C	PASS	intron_variant	MODIFIER	GRM8	GRM8	transcript	XM_019825761.3	protein_coding	6	c.1156+3246C>G
chrA2	143596743	G	C	PASS	intron_variant	MODIFIER	GRM8	GRM8	transcript	XM_045052711.1	protein_coding	6	c.1156+3246C>G
chrA2	143596743	G	C	PASS	intron_variant	MODIFIER	GRM8	GRM8	transcript	XM_045052713.1	protein_coding	6	c.1156+3246C>G
chrA2	143598204	C	T	PASS	intron_variant	MODIFIER	GRM8	GRM8	transcript	XM_011280531.4	protein_coding	6	c.1156+1785G>A
chrA2	143598204	C	T	PASS	intron_variant	MODIFIER	GRM8	GRM8	transcript	XM_045052712.1	protein_coding	4	c.445+1785G>A
chrA2	143598204	C	T	PASS	intron_variant	MODIFIER	GRM8	GRM8	transcript	XM_019825760.3	protein_coding	6	c.1156+1785G>A
chrA2	143598204	C	T	PASS	intron_variant	MODIFIER	GRM8	GRM8	transcript	XM_019825764.3	protein_coding	6	c.1156+1785G>A
chrA2	143598204	C	T	PASS	intron_variant	MODIFIER	GRM8	GRM8	transcript	XM_019825761.3	protein_coding	6	c.1156+1785G>A
chrA2	143598204	C	T	PASS	intron_variant	MODIFIER	GRM8	GRM8	transcript	XM_045052711.1	protein_coding	6	c.1156+1785G>A
chrA2	143598204	C	T	PASS	intron_variant	MODIFIER	GRM8	GRM8	transcript	XM_045052713.1	protein_coding	6	c.1156+1785G>A
chrA2	145189768	C	T	PASS	upstream_gene_variant	MODIFIER	LOC111559540	LOC111559540	transcript	XM_045052730.1	protein_coding	-1	c.-3007G>A
chrA2	145189768	C	T	PASS	upstream_gene_variant	MODIFIER	LOC111559540	LOC111559540	transcript	XM_045052731.1	protein_coding	-1	c.-2985G>A
chrA2	145189768	C	T	PASS	intron_variant	MODIFIER	KCP	KCP	transcript	XM_045052729.1	protein_coding	41	c.4336-156G>A
chrA2	145224668	C	T	PASS	intron_variant	MODIFIER	KCP	KCP	transcript	XM_045052729.1	protein_coding	1	c.-2628+2927G>A
chrA2	145235676	G	GC	PASS	intron_variant	MODIFIER	IRF5	IRF5	transcript	XM_006929365.5	protein_coding	1	c.-12+355_-12+356insC
chrA2	145235676	G	GC	PASS	intron_variant	MODIFIER	IRF5	IRF5	transcript	XM_023250551.2	protein_coding	1	c.-11-954_-11-953insC
chrA2	145239104	C	T	PASS	splice_region_variant&intron_variant	LOW	IRF5	IRF5	transcript	XM_006929365.5	protein_coding	3	c.385+7C>T
chrA2	145239104	C	T	PASS	splice_region_variant&intron_variant	LOW	IRF5	IRF5	transcript	XM_023250551.2	protein_coding	3	c.385+7C>T
chrA2	145239104	C	T	PASS	downstream_gene_variant	MODIFIER	TNPO3	TNPO3	transcript	XM_023250549.2	protein_coding	-1	c.*5514G>A
chrA2	145239104	C	T	PASS	downstream_gene_variant	MODIFIER	TNPO3	TNPO3	transcript	XM_045052737.1	protein_coding	-1	c.*5514G>A
chrA2	145239104	C	T	PASS	downstream_gene_variant	MODIFIER	TNPO3	TNPO3	transcript	XM_045052736.1	protein_coding	-1	c.*5514G>A
chrA2	145239104	C	T	PASS	downstream_gene_variant	MODIFIER	TNPO3	TNPO3	transcript	XM_023250550.2	protein_coding	-1	c.*5514G>A
chrA2	145278162	AAAAAAAACAAAC	A	PASS	intron_variant	MODIFIER	TNPO3	TNPO3	transcript	XM_023250549.2	protein_coding	8	c.1158+1006_1158+1017delGTTTGTTTTTTT
chrA2	145278162	AAAAAAAACAAAC	A	PASS	intron_variant	MODIFIER	TNPO3	TNPO3	transcript	XM_045052737.1	protein_coding	8	c.804+1006_804+1017delGTTTGTTTTTTT
chrA2	145278162	AAAAAAAACAAAC	A	PASS	intron_variant	MODIFIER	TNPO3	TNPO3	transcript	XM_045052736.1	protein_coding	8	c.1047+1006_1047+1017delGTTTGTTTTTTT
chrA2	145278162	AAAAAAAACAAAC	A	PASS	intron_variant	MODIFIER	TNPO3	TNPO3	transcript	XM_023250550.2	protein_coding	9	c.960+1006_960+1017delGTTTGTTTTTTT
chrA2	145291474	C	T	PASS	intron_variant	MODIFIER	TNPO3	TNPO3	transcript	XM_023250549.2	protein_coding	2	c.322-318G>A
chrA2	145291474	C	T	PASS	intron_variant	MODIFIER	TNPO3	TNPO3	transcript	XM_045052737.1	protein_coding	2	c.-34+65G>A
chrA2	145291474	C	T	PASS	intron_variant	MODIFIER	TNPO3	TNPO3	transcript	XM_045052736.1	protein_coding	2	c.211-318G>A
chrA2	145291474	C	T	PASS	intron_variant	MODIFIER	TNPO3	TNPO3	transcript	XM_023250550.2	protein_coding	3	c.124-318G>A
chrA2	145298299	CA	C	PASS	intron_variant	MODIFIER	TNPO3	TNPO3	transcript	XM_023250549.2	protein_coding	1	c.121-5979delT
chrA2	145298299	CA	C	PASS	intron_variant	MODIFIER	TNPO3	TNPO3	transcript	XM_045052736.1	protein_coding	1	c.9+2120delT
chrA2	145298299	CA	C	PASS	intron_variant	MODIFIER	TNPO3	TNPO3	transcript	XM_023250550.2	protein_coding	2	c.-78-5979delT
chrA2	145326395	G	A	PASS	upstream_gene_variant	MODIFIER	TNPO3	TNPO3	transcript	XM_023250549.2	protein_coding	-1	c.-4724C>T
chrA2	145326395	G	A	PASS	upstream_gene_variant	MODIFIER	TNPO3	TNPO3	transcript	XM_023250550.2	protein_coding	-1	c.-5083C>T
chrA2	145326395	G	A	PASS	intergenic_region	MODIFIER	TNPO3-TSPAN33	TNPO3-TSPAN33	intergenic_region	TNPO3-TSPAN33		-1	n.145326395G>A
chrA2	145330771	C	T	PASS	intergenic_region	MODIFIER	TNPO3-TSPAN33	TNPO3-TSPAN33	intergenic_region	TNPO3-TSPAN33		-1	n.145330771C>T
chrA2	145334443	C	G	PASS	intergenic_region	MODIFIER	TNPO3-TSPAN33	TNPO3-TSPAN33	intergenic_region	TNPO3-TSPAN33		-1	n.145334443C>G
chrA2	145335538	C	T	PASS	intergenic_region	MODIFIER	TNPO3-TSPAN33	TNPO3-TSPAN33	intergenic_region	TNPO3-TSPAN33		-1	n.145335538C>T
chrA2	145335999	A	C	PASS	intergenic_region	MODIFIER	TNPO3-TSPAN33	TNPO3-TSPAN33	intergenic_region	TNPO3-TSPAN33		-1	n.145335999A>C
chrA2	145336049	C	T	PASS	intergenic_region	MODIFIER	TNPO3-TSPAN33	TNPO3-TSPAN33	intergenic_region	TNPO3-TSPAN33		-1	n.145336049C>T
chrA2	145336814	TAAA	T	PASS	intergenic_region	MODIFIER	TNPO3-TSPAN33	TNPO3-TSPAN33	intergenic_region	TNPO3-TSPAN33		-1	n.145336815_145336817delAAA
chrA2	145336938	C	T	PASS	intergenic_region	MODIFIER	TNPO3-TSPAN33	TNPO3-TSPAN33	intergenic_region	TNPO3-TSPAN33		-1	n.145336938C>T
chrA2	145337151	G	A	PASS	intergenic_region	MODIFIER	TNPO3-TSPAN33	TNPO3-TSPAN33	intergenic_region	TNPO3-TSPAN33		-1	n.145337151G>A
chrA2	145345582	C	T	PASS	intergenic_region	MODIFIER	TNPO3-TSPAN33	TNPO3-TSPAN33	intergenic_region	TNPO3-TSPAN33		-1	n.145345582C>T
chrA2	145347170	G	C	PASS	intergenic_region	MODIFIER	TNPO3-TSPAN33	TNPO3-TSPAN33	intergenic_region	TNPO3-TSPAN33		-1	n.145347170G>C
chrA2	145347576	C	T	PASS	intergenic_region	MODIFIER	TNPO3-TSPAN33	TNPO3-TSPAN33	intergenic_region	TNPO3-TSPAN33		-1	n.145347576C>T
chrA2	145351669	A	T	PASS	intergenic_region	MODIFIER	TNPO3-TSPAN33	TNPO3-TSPAN33	intergenic_region	TNPO3-TSPAN33		-1	n.145351669A>T
chrA2	145353712	C	A	PASS	intergenic_region	MODIFIER	TNPO3-TSPAN33	TNPO3-TSPAN33	intergenic_region	TNPO3-TSPAN33		-1	n.145353712C>A
chrA2	145358110	C	T	PASS	intergenic_region	MODIFIER	TNPO3-TSPAN33	TNPO3-TSPAN33	intergenic_region	TNPO3-TSPAN33		-1	n.145358110C>T
chrA2	145359616	C	G	PASS	intergenic_region	MODIFIER	TNPO3-TSPAN33	TNPO3-TSPAN33	intergenic_region	TNPO3-TSPAN33		-1	n.145359616C>G
chrA2	145362612	C	T	PASS	intergenic_region	MODIFIER	TNPO3-TSPAN33	TNPO3-TSPAN33	intergenic_region	TNPO3-TSPAN33		-1	n.145362612C>T
chrA2	145399937	A	C	PASS	intron_variant	MODIFIER	TSPAN33	TSPAN33	transcript	XM_003983031.5	protein_coding	1	c.102+6018A>C
chrA2	145399937	A	C	PASS	intron_variant	MODIFIER	TSPAN33	TSPAN33	transcript	XM_023250552.2	protein_coding	1	c.102+6018A>C
chrA2	145435047	T	A	PASS	intron_variant	MODIFIER	SMO	SMO	transcript	XM_011280558.3	protein_coding	1	c.334+5157T>A
[truncated: 14,994 more rows]

## Sheet: priv.prot.changing_variants_het
Table S4. Private variants in the sequenced kittens affected with sebaceous gland dysplasia. Private variants were obtained by filtering all variants that were present at least once in the 65 control genomes. Variants are listed multiple times, if they have predicted effects on more than one transcript. Variants with a SnpEff predicted impact of "high" or "moderate" were considered protein-changi…
[truncated: 564 more rows]

[truncated: 1 more sheets: priv.prot.changing_variants_hom]
